# Supplementary material for: Rh‐Catalyzed Chemodivergent Parallel Kinetic Resolution and Desymmetrization of Enynes and Dienynes with Acrylamides
Source: Angew Chem Int Ed Engl. 2026 Mar 15;65(17):e9965825. doi: 10.1002/anie.9965825 (PMC13098305; doi:10.1002/anie.9965825)
Supplement: Supplementary file 2 — Supporting File 2: anie71834‐sup‐0002‐SuppMat.xyz. [file ANIE-65-e9965825-s001.xyz]

111
Int1S
C    -3.599162000000      1.594410000000     -0.175471000000
O    -2.546833000000      1.061180000000      0.187359000000
O    -3.667681000000      2.730121000000     -0.846776000000
C    -4.862697000000      0.995283000000      0.101148000000
C    -5.885560000000      0.357702000000      0.280192000000
C    -2.462340000000      3.329014000000     -1.405382000000
H    -2.107466000000      2.640695000000     -2.190325000000
C    -1.347801000000      3.540903000000     -0.385946000000
C    -1.734617000000      4.158054000000      0.936805000000
H    -2.420656000000      3.512284000000      1.505541000000
H    -0.849125000000      4.351154000000      1.554740000000
H    -2.252239000000      5.118499000000      0.774594000000
C    -7.061597000000     -0.416675000000      0.477711000000
C    -6.962262000000     -1.711383000000      1.035063000000
C    -8.327148000000      0.088075000000      0.107155000000
C    -8.109247000000     -2.481712000000      1.213638000000
C    -9.467384000000     -0.691061000000      0.293095000000
C    -9.360889000000     -1.973762000000      0.844192000000
H    -5.981307000000     -2.096568000000      1.320641000000
H    -8.400726000000      1.088472000000     -0.323727000000
H    -8.030032000000     -3.482462000000      1.644264000000
H   -10.445444000000     -0.298107000000      0.006517000000
H   -10.258075000000     -2.580899000000      0.986870000000
C    -2.935166000000      4.628737000000     -2.045426000000
H    -2.096683000000      5.112107000000     -2.566016000000
H    -3.734261000000      4.419555000000     -2.771079000000
H    -3.329077000000      5.320721000000     -1.287547000000
C    -0.056633000000      3.566757000000     -0.881861000000
H     0.730724000000      4.075837000000     -0.324370000000
H     0.135247000000      3.427406000000     -1.949254000000
C     2.330798000000     -1.469059000000     -0.703576000000
C     3.457440000000     -1.801117000000     -1.490516000000
C     1.092703000000     -1.422803000000     -1.372302000000
N     3.404055000000     -2.049289000000     -2.793394000000
C     1.025686000000     -1.691574000000     -2.740946000000
C     2.226617000000     -1.994189000000     -3.405595000000
H     0.098200000000     -1.685923000000     -3.308959000000
C     2.488631000000     -1.225166000000      0.751792000000
C     2.327416000000      0.027669000000      1.377405000000
C     2.798825000000     -2.316614000000      1.597479000000
C     2.478574000000      0.132104000000      2.762222000000
N     2.933484000000     -2.224110000000      2.913981000000
C     2.773322000000     -1.036092000000      3.484634000000
H     2.383889000000      1.066616000000      3.308677000000
O     2.928330000000     -3.515104000000      1.013940000000
C     3.244091000000     -4.636059000000      1.832103000000
H     4.205844000000     -4.492404000000      2.348411000000
H     2.462191000000     -4.804639000000      2.588487000000
H     3.304925000000     -5.495018000000      1.151674000000
O     4.641846000000     -1.836591000000     -0.867631000000
C     5.796764000000     -2.174636000000     -1.627113000000
H     5.701562000000     -3.178431000000     -2.069244000000
H     5.961287000000     -1.448441000000     -2.437983000000
H     6.636670000000     -2.150369000000     -0.921140000000
P     1.780015000000      1.484240000000      0.362139000000
P    -0.375390000000     -0.842915000000     -0.420042000000
C    -0.466010000000     -1.974282000000      1.016679000000
C    -0.268959000000     -3.357522000000      0.865085000000
C    -0.725690000000     -1.441326000000      2.288380000000
C    -0.334353000000     -4.195633000000      1.979110000000
C    -0.781179000000     -2.284147000000      3.401647000000
C    -0.585389000000     -3.659870000000      3.247855000000
H    -0.044693000000     -3.776049000000     -0.118668000000
H    -0.864480000000     -0.363672000000      2.402671000000
H    -0.178602000000     -5.270275000000      1.858557000000
H    -0.969228000000     -1.863041000000      4.391944000000
H    -0.625765000000     -4.318020000000      4.119272000000
C    -1.851126000000     -1.217866000000     -1.454359000000
C    -2.063840000000     -0.453247000000     -2.617779000000
C    -2.840231000000     -2.123093000000     -1.043880000000
C    -3.234747000000     -0.604283000000     -3.361361000000
C    -4.016894000000     -2.265999000000     -1.787579000000
C    -4.217632000000     -1.509975000000     -2.944262000000
H    -1.313103000000      0.276114000000     -2.933442000000
H    -2.707053000000     -2.708193000000     -0.133004000000
H    -3.385232000000     -0.008541000000     -4.264852000000
H    -4.785076000000     -2.966676000000     -1.451637000000
H    -5.140726000000     -1.619475000000     -3.518208000000
C     2.177445000000      2.936594000000      1.427005000000
C     1.336353000000      3.181346000000      2.529575000000
C     3.218239000000      3.836293000000      1.151680000000
C     1.550505000000      4.286236000000      3.354723000000
C     3.421929000000      4.950176000000      1.974283000000
C     2.595501000000      5.175050000000      3.077571000000
H     0.501596000000      2.506139000000      2.735056000000
H     3.869814000000      3.683370000000      0.290643000000
H     0.894891000000      4.458257000000      4.211683000000
H     4.233468000000      5.645331000000      1.746468000000
H     2.759849000000      6.044612000000      3.718244000000
C     2.995954000000      1.497030000000     -1.013848000000
C     4.371722000000      1.366115000000     -0.755091000000
C     2.547967000000      1.578693000000     -2.341183000000
C     5.283372000000      1.343167000000     -1.811452000000
C     3.462491000000      1.541583000000     -3.396343000000
C     4.830770000000      1.429756000000     -3.132631000000
H     4.729852000000      1.259336000000      0.271266000000
H     1.476892000000      1.631020000000     -2.543655000000
H     6.350843000000      1.241453000000     -1.602584000000
H     3.103440000000      1.587743000000     -4.427021000000
H     5.546051000000      1.400254000000     -3.958143000000
Rh   -0.429860000000      1.445940000000     -0.109719000000
O     2.887420000000     -0.922563000000      4.814540000000
C     3.168363000000     -2.096865000000      5.570223000000
H     2.377360000000     -2.852243000000      5.438849000000
H     4.128760000000     -2.544956000000      5.270135000000
H     3.213499000000     -1.775691000000      6.618619000000
O     2.156953000000     -2.230453000000     -4.722545000000
C     3.362042000000     -2.533902000000     -5.418639000000
H     4.085104000000     -1.706393000000     -5.341294000000
H     3.835093000000     -3.445234000000     -5.019997000000
H     3.073487000000     -2.686377000000     -6.466400000000
111
Int1R
C     3.513814000000      1.857782000000     -0.329668000000
O     2.452986000000      1.347477000000     -0.702596000000
O     3.596670000000      3.076234000000      0.181667000000
C     4.757264000000      1.170568000000     -0.416286000000
C     5.783094000000      0.516084000000     -0.480421000000
C     2.429302000000      3.938974000000      0.063374000000
H     2.119998000000      3.929171000000     -0.993870000000
C     1.268734000000      3.466684000000      0.928038000000
C     1.595890000000      3.132003000000      2.363402000000
H     1.908087000000      4.045927000000      2.897776000000
H     0.724973000000      2.719985000000      2.888219000000
H     2.429223000000      2.418989000000      2.434365000000
C     6.969314000000     -0.264101000000     -0.544138000000
C     8.155133000000      0.185233000000      0.076947000000
C     6.962878000000     -1.504027000000     -1.221261000000
C     9.306476000000     -0.598334000000      0.025742000000
C     8.121680000000     -2.275242000000     -1.271417000000
C     9.292066000000     -1.826258000000     -0.646619000000
H     8.158091000000      1.145145000000      0.596978000000
H     6.043867000000     -1.844963000000     -1.700622000000
H    10.221462000000     -0.250287000000      0.510258000000
H     8.115288000000     -3.231840000000     -1.798816000000
H    10.197931000000     -2.435993000000     -0.685622000000
C     2.923362000000      5.329114000000      0.445999000000
H     2.104313000000      6.054918000000      0.344799000000
H     3.289909000000      5.347361000000      1.482066000000
H     3.748395000000      5.626420000000     -0.217048000000
C    -0.002447000000      3.780243000000      0.509971000000
H    -0.829808000000      3.813460000000      1.221596000000
H    -0.169906000000      4.289606000000     -0.441174000000
Rh    0.383664000000      1.520482000000     -0.039110000000
P    -1.897521000000      1.453503000000     -0.066166000000
P     0.509480000000     -0.782861000000      0.002544000000
C     2.144453000000     -1.249770000000      0.716100000000
C     2.980635000000     -2.214533000000      0.136054000000
C     4.215576000000     -2.517122000000      0.720036000000
C     4.632525000000     -1.858542000000      1.878398000000
C     3.808152000000     -0.887685000000      2.457314000000
C     2.576374000000     -0.582499000000      1.877434000000
H     1.940710000000      0.181947000000      2.329402000000
H     4.127408000000     -0.362896000000      3.360909000000
H     5.601932000000     -2.093451000000      2.323775000000
H     4.858678000000     -3.270895000000      0.260460000000
H     2.678542000000     -2.732222000000     -0.774967000000
C     0.336271000000     -1.754685000000     -1.540745000000
C     0.197741000000     -3.153310000000     -1.512138000000
H     0.174103000000     -3.683572000000     -0.557571000000
C     0.060757000000     -3.864130000000     -2.705135000000
H    -0.047843000000     -4.950917000000     -2.678627000000
C     0.047406000000     -3.186054000000     -3.929722000000
H    -0.070736000000     -3.745024000000     -4.861268000000
C     0.180714000000     -1.794877000000     -3.961608000000
H     0.161466000000     -1.262675000000     -4.915434000000
C     0.328782000000     -1.079049000000     -2.770447000000
H     0.420051000000      0.009786000000     -2.786134000000
C    -0.725478000000     -1.534838000000      1.158957000000
C    -0.376857000000     -1.908459000000      2.459096000000
H     0.641794000000     -1.884137000000      2.838249000000
C    -1.402903000000     -2.346455000000      3.313224000000
O    -1.059098000000     -2.679857000000      4.564936000000
C    -2.083193000000     -3.120408000000      5.451169000000
H    -2.577461000000     -4.028469000000      5.071172000000
H    -1.583909000000     -3.334135000000      6.404809000000
H    -2.850032000000     -2.341943000000      5.591153000000
N    -2.674020000000     -2.437492000000      2.939061000000
C    -2.068830000000     -1.614066000000      0.745062000000
C    -2.997275000000     -2.088328000000      1.700301000000
O    -4.279091000000     -2.154097000000      1.318131000000
C    -5.238464000000     -2.642857000000      2.248345000000
H    -5.002302000000     -3.672711000000      2.558013000000
H    -5.276689000000     -2.007313000000      3.146397000000
H    -6.202790000000     -2.617154000000      1.724955000000
C    -2.532660000000     -1.247788000000     -0.614566000000
C    -2.965155000000     -2.268306000000     -1.493991000000
O    -2.923544000000     -3.524111000000     -1.029900000000
C    -3.364562000000     -4.575176000000     -1.881907000000
H    -3.247363000000     -5.499495000000     -1.301850000000
H    -2.756822000000     -4.621510000000     -2.798575000000
H    -4.418980000000     -4.438278000000     -2.167899000000
N    -3.370370000000     -2.055283000000     -2.738892000000
C    -3.379871000000     -0.808753000000     -3.196184000000
O    -3.767182000000     -0.571996000000     -4.456871000000
C    -4.144518000000     -1.681614000000     -5.266051000000
H    -3.310833000000     -2.392926000000     -5.378231000000
H    -4.416882000000     -1.262203000000     -6.242932000000
H    -5.002694000000     -2.219159000000     -4.832645000000
C    -2.995788000000      0.298997000000     -2.422936000000
C    -2.559876000000      0.068502000000     -1.115435000000
H    -3.058608000000      1.286521000000     -2.871548000000
C    -2.808210000000      1.251062000000      1.514702000000
C    -2.100739000000      1.275148000000      2.726083000000
H    -1.016559000000      1.400784000000      2.709184000000
C    -2.771115000000      1.091125000000      3.937856000000
H    -2.209576000000      1.094445000000      4.874894000000
C    -4.153969000000      0.887361000000      3.946728000000
H    -4.679114000000      0.742050000000      4.893869000000
C    -4.864613000000      0.858005000000      2.741394000000
H    -5.943432000000      0.685974000000      2.744968000000
C    -4.196487000000      1.029429000000      1.528322000000
H    -4.752128000000      0.968580000000      0.590039000000
C    -2.596373000000      2.958977000000     -0.873480000000
C    -2.016727000000      3.374360000000     -2.088469000000
C    -2.473048000000      4.521463000000     -2.737550000000
C    -3.503220000000      5.283172000000     -2.172418000000
C    -4.068501000000      4.889712000000     -0.958120000000
C    -3.620522000000      3.732492000000     -0.309591000000
H    -4.070874000000      3.448458000000      0.642069000000
H    -4.864807000000      5.485185000000     -0.505227000000
H    -3.857480000000      6.185471000000     -2.676430000000
H    -2.019414000000      4.826456000000     -3.683567000000
H    -1.190617000000      2.801066000000     -2.518626000000
111
TSA
C    -4.949749000000     -0.398966000000      0.169803000000
O    -5.723169000000      0.518812000000      0.268357000000
O    -5.348554000000     -1.629775000000     -0.196209000000
C    -3.490340000000     -0.308750000000      0.423845000000
C    -2.646789000000      0.702382000000      0.409927000000
C    -4.270413000000     -2.548387000000     -0.404360000000
H    -3.867458000000     -2.380593000000     -1.417344000000
C    -3.154810000000     -2.248113000000      0.604979000000
C    -3.524329000000     -2.456252000000      2.074867000000
H    -3.599002000000     -3.535846000000      2.280233000000
H    -2.749118000000     -2.045154000000      2.735955000000
H    -4.484819000000     -1.990300000000      2.334720000000
C    -2.680396000000      2.148649000000      0.290660000000
C    -3.797220000000      2.894690000000      0.726574000000
C    -1.577945000000      2.830669000000     -0.264094000000
C    -3.793728000000      4.284644000000      0.610915000000
C    -1.587971000000      4.215896000000     -0.393421000000
C    -2.694652000000      4.947852000000      0.051539000000
H    -4.660774000000      2.372918000000      1.137267000000
H    -0.707285000000      2.259664000000     -0.573140000000
H    -4.659319000000      4.855914000000      0.954627000000
H    -0.720575000000      4.721699000000     -0.823217000000
H    -2.700667000000      6.037304000000     -0.034155000000
C    -4.834499000000     -3.955418000000     -0.303373000000
H    -4.038312000000     -4.697715000000     -0.460148000000
H    -5.299302000000     -4.126569000000      0.677846000000
H    -5.604521000000     -4.096312000000     -1.075275000000
C    -1.849292000000     -2.797338000000      0.219140000000
H    -1.332785000000     -3.373988000000      0.991899000000
H    -1.793257000000     -3.265062000000     -0.769550000000
C     2.542869000000      0.342242000000     -0.047159000000
C     3.870970000000     -0.026616000000     -0.377861000000
C     2.078204000000     -0.083397000000      1.213729000000
N     4.669914000000     -0.728026000000      0.414819000000
C     2.919539000000     -0.810887000000      2.058691000000
C     4.213257000000     -1.113768000000      1.600589000000
H     2.619127000000     -1.161031000000      3.043366000000
C     1.767196000000      1.114843000000     -1.053453000000
C     0.760582000000      0.553323000000     -1.869529000000
C     2.128944000000      2.450310000000     -1.348087000000
C     0.189864000000      1.300663000000     -2.899404000000
N     1.553387000000      3.186019000000     -2.293739000000
C     0.622156000000      2.630059000000     -3.060684000000
H    -0.577881000000      0.918150000000     -3.566907000000
O     3.107709000000      2.994340000000     -0.612430000000
C     3.488285000000      4.344005000000     -0.870816000000
H     3.832445000000      4.466977000000     -1.908688000000
H     2.646059000000      5.031378000000     -0.695484000000
H     4.305956000000      4.561239000000     -0.172206000000
O     4.314785000000      0.339622000000     -1.586313000000
C     5.648798000000     -0.002608000000     -1.952630000000
H     6.376729000000      0.446100000000     -1.259550000000
H     5.789270000000     -1.094255000000     -1.950297000000
H     5.792276000000      0.397335000000     -2.964243000000
P     0.104563000000     -1.108357000000     -1.415168000000
P     0.327707000000      0.219090000000      1.713891000000
C     0.255835000000      1.978836000000      2.209430000000
C    -0.933743000000      2.469263000000      2.779970000000
C     1.331000000000      2.855076000000      2.000785000000
C    -1.045311000000      3.812298000000      3.134026000000
C     1.207576000000      4.205459000000      2.342407000000
C     0.023354000000      4.686568000000      2.905858000000
H    -1.781483000000      1.801078000000      2.941642000000
H     2.263203000000      2.501675000000      1.563194000000
H    -1.976412000000      4.181100000000      3.568743000000
H     2.048672000000      4.881192000000      2.169905000000
H    -0.069524000000      5.742878000000      3.168866000000
C     0.117559000000     -0.727207000000      3.288478000000
C     0.110364000000     -2.135052000000      3.233881000000
C    -0.028848000000     -0.099505000000      4.536762000000
C    -0.062473000000     -2.894234000000      4.390694000000
C    -0.207377000000     -0.864016000000      5.694402000000
C    -0.232117000000     -2.258892000000      5.625779000000
H     0.262795000000     -2.639834000000      2.280825000000
H     0.004211000000      0.986521000000      4.619406000000
H    -0.060558000000     -3.984939000000      4.328300000000
H    -0.321773000000     -0.360154000000      6.656932000000
H    -0.372257000000     -2.851203000000      6.532948000000
C    -0.992035000000     -1.634306000000     -2.794349000000
C    -2.197838000000     -0.935504000000     -3.004927000000
C    -0.713920000000     -2.770029000000     -3.571648000000
C    -3.093820000000     -1.354562000000     -3.989423000000
C    -1.621290000000     -3.190783000000     -4.550042000000
C    -2.808052000000     -2.485240000000     -4.763553000000
H    -2.446382000000     -0.067011000000     -2.391230000000
H     0.206281000000     -3.335202000000     -3.417029000000
H    -4.021557000000     -0.799346000000     -4.146263000000
H    -1.394668000000     -4.076635000000     -5.147794000000
H    -3.512342000000     -2.816383000000     -5.530218000000
C     1.560641000000     -2.212158000000     -1.467636000000
C     2.470824000000     -2.118351000000     -2.535934000000
C     1.786335000000     -3.137983000000     -0.440227000000
C     3.591848000000     -2.948278000000     -2.567941000000
C     2.915147000000     -3.960750000000     -0.472159000000
C     3.818200000000     -3.865327000000     -1.534670000000
H     2.313797000000     -1.386319000000     -3.331169000000
H     1.085281000000     -3.200928000000      0.392258000000
H     4.296674000000     -2.873431000000     -3.399129000000
H     3.092688000000     -4.670310000000      0.338900000000
H     4.702618000000     -4.506343000000     -1.558530000000
Rh   -1.242197000000     -0.771535000000      0.373406000000
O     4.996700000000     -1.835715000000      2.407490000000
C     6.308904000000     -2.168642000000      1.959457000000
H     6.271605000000     -2.765654000000      1.034667000000
H     6.904911000000     -1.263146000000      1.765913000000
H     6.762493000000     -2.753431000000      2.769339000000
O     0.041555000000      3.348256000000     -4.024958000000
C     0.444559000000      4.704325000000     -4.203089000000
H     0.235655000000      5.300349000000     -3.300601000000
H     1.520147000000      4.773994000000     -4.427618000000
H    -0.144462000000      5.082991000000     -5.047451000000
111
TSB
C    -4.952184000000     -1.384140000000     -0.094640000000
O    -5.887458000000     -0.677616000000     -0.352257000000
O    -5.097882000000     -2.640468000000      0.365516000000
C    -3.534416000000     -0.969395000000     -0.265174000000
C    -2.998734000000      0.197314000000     -0.465413000000
C    -3.876156000000     -3.267953000000      0.769471000000
H    -4.051822000000     -4.347335000000      0.627748000000
C    -2.763963000000     -2.901004000000     -0.228739000000
C    -3.070752000000     -3.363379000000     -1.647214000000
H    -4.074573000000     -3.067860000000     -1.978433000000
H    -2.338401000000     -2.979692000000     -2.364880000000
H    -3.023346000000     -4.464910000000     -1.666766000000
C    -3.497672000000      1.557669000000     -0.624038000000
C    -3.394954000000      2.219052000000     -1.860215000000
C    -4.137260000000      2.199501000000      0.451507000000
C    -3.904846000000      3.508161000000     -2.011491000000
C    -4.628493000000      3.496310000000      0.298161000000
C    -4.510528000000      4.155832000000     -0.929287000000
H    -2.924657000000      1.712161000000     -2.705589000000
H    -4.248193000000      1.676121000000      1.401332000000
H    -3.826474000000      4.011330000000     -2.978025000000
H    -5.115387000000      3.989948000000      1.142595000000
H    -4.899328000000      5.170069000000     -1.046247000000
C    -3.634643000000     -2.980761000000      2.243120000000
H    -4.543342000000     -3.239595000000      2.804088000000
H    -2.804029000000     -3.575590000000      2.647323000000
H    -3.426899000000     -1.913160000000      2.399723000000
C    -1.400676000000     -3.025830000000      0.207874000000
H    -0.738750000000     -3.603927000000     -0.442231000000
H    -1.218843000000     -3.186270000000      1.272409000000
C     2.378595000000      0.359151000000      0.950623000000
C     3.567659000000     -0.122323000000      1.550418000000
C     1.235196000000      0.399514000000      1.773869000000
N     3.653043000000     -0.520088000000      2.813458000000
C     1.317377000000     -0.019886000000      3.103354000000
C     2.563583000000     -0.474130000000      3.571610000000
H     0.478877000000      0.005630000000      3.795089000000
C     2.407601000000      0.784902000000     -0.469951000000
C     1.758674000000      0.099353000000     -1.514000000000
C     3.135463000000      1.942061000000     -0.837100000000
C     1.853033000000      0.566924000000     -2.825877000000
N     3.225589000000      2.396461000000     -2.080512000000
C     2.601697000000      1.736495000000     -3.048943000000
H     1.391232000000      0.073500000000     -3.677311000000
O     3.733543000000      2.616766000000      0.149662000000
C     4.472986000000      3.789057000000     -0.179109000000
H     5.293892000000      3.557511000000     -0.874870000000
H     3.821601000000      4.545928000000     -0.642239000000
H     4.875065000000      4.164359000000      0.770292000000
O     4.648553000000     -0.198134000000      0.767737000000
C     5.864323000000     -0.684066000000      1.329009000000
H     6.193341000000     -0.053121000000      2.168768000000
H     5.743956000000     -1.717383000000      1.688278000000
H     6.601668000000     -0.649951000000      0.517245000000
P     0.740745000000     -1.374163000000     -1.067229000000
P    -0.381559000000      0.896885000000      1.020313000000
C     0.019832000000      2.479910000000      0.192309000000
C     0.694309000000      3.490718000000      0.901138000000
C    -0.295292000000      2.673565000000     -1.157892000000
C     1.017814000000      4.689503000000      0.264857000000
C     0.037545000000      3.870746000000     -1.793525000000
C     0.688186000000      4.882043000000     -1.081809000000
H     0.984059000000      3.335334000000      1.942696000000
H    -0.775652000000      1.871762000000     -1.714690000000
H     1.540475000000      5.471967000000      0.819669000000
H    -0.203608000000      4.007000000000     -2.850041000000
H     0.949287000000      5.819365000000     -1.578816000000
C    -1.480800000000      1.309492000000      2.432858000000
C    -1.977642000000      0.248216000000      3.212740000000
C    -1.896505000000      2.618727000000      2.719346000000
C    -2.862276000000      0.490871000000      4.263323000000
C    -2.782402000000      2.858635000000      3.774800000000
C    -3.267654000000      1.800731000000      4.546565000000
H    -1.670723000000     -0.775952000000      2.992841000000
H    -1.557496000000      3.455313000000      2.109393000000
H    -3.238212000000     -0.343133000000      4.860449000000
H    -3.102476000000      3.882023000000      3.983645000000
H    -3.963567000000      1.993088000000      5.366400000000
C     0.286622000000     -2.171087000000     -2.657713000000
C    -0.591542000000     -1.480601000000     -3.517357000000
C     0.682298000000     -3.476608000000     -2.987704000000
C    -1.038804000000     -2.076032000000     -4.697174000000
C     0.218353000000     -4.074146000000     -4.164699000000
C    -0.635338000000     -3.376188000000     -5.022618000000
H    -0.942452000000     -0.480451000000     -3.253124000000
H     1.348429000000     -4.036351000000     -2.329352000000
H    -1.714363000000     -1.528500000000     -5.358155000000
H     0.530546000000     -5.091743000000     -4.410400000000
H    -0.992013000000     -3.845787000000     -5.942155000000
C     1.981796000000     -2.453262000000     -0.251231000000
C     3.197156000000     -2.717290000000     -0.907557000000
C     1.774049000000     -2.949519000000      1.043835000000
C     4.173966000000     -3.495371000000     -0.284587000000
C     2.759339000000     -3.716802000000      1.668513000000
C     3.955581000000     -3.998749000000      1.002548000000
H     3.386726000000     -2.304668000000     -1.901246000000
H     0.863121000000     -2.694700000000      1.583652000000
H     5.114281000000     -3.699225000000     -0.801900000000
H     2.595609000000     -4.083575000000      2.684249000000
H     4.724331000000     -4.602285000000      1.490962000000
Rh   -1.295192000000     -0.889758000000     -0.099773000000
O     2.627194000000     -0.881006000000      4.844350000000
C     3.878451000000     -1.345473000000      5.345847000000
H     4.232293000000     -2.221348000000      4.779261000000
H     4.647488000000     -0.559599000000      5.286176000000
H     3.698506000000     -1.619741000000      6.392794000000
O     2.665304000000      2.191488000000     -4.305272000000
C     3.413352000000      3.378646000000     -4.558627000000
H     3.004978000000      4.231769000000     -3.994301000000
H     4.470548000000      3.250286000000     -4.278432000000
H     3.327847000000      3.562199000000     -5.636929000000
111
TSC
C    -4.979309000000      1.273941000000     -0.557464000000
O    -5.906266000000      0.515187000000     -0.492680000000
O    -5.130696000000      2.599976000000     -0.727632000000
C    -3.554883000000      0.855252000000     -0.440664000000
C    -3.028490000000     -0.148827000000      0.193808000000
C    -3.900057000000      3.336419000000     -0.670486000000
H    -4.071313000000      4.221791000000     -1.304357000000
C    -2.814395000000      2.506654000000     -1.371466000000
C    -3.141921000000      2.183624000000     -2.827344000000
H    -3.188351000000      3.134232000000     -3.383789000000
H    -2.352844000000      1.569482000000     -3.278924000000
H    -4.102693000000      1.670373000000     -2.961305000000
C    -3.541253000000     -1.352844000000      0.830326000000
C    -3.441576000000     -1.532433000000      2.221740000000
C    -4.205965000000     -2.320442000000      0.054015000000
C    -3.980867000000     -2.668151000000      2.823845000000
C    -4.723393000000     -3.464903000000      0.659977000000
C    -4.610237000000     -3.643822000000      2.042589000000
H    -2.958413000000     -0.765757000000      2.830252000000
H    -4.309424000000     -2.166369000000     -1.020224000000
H    -3.907846000000     -2.794756000000      3.906379000000
H    -5.227156000000     -4.216857000000      0.048234000000
H    -5.021711000000     -4.539365000000      2.514189000000
C    -3.617494000000      3.771361000000      0.759767000000
H    -2.798698000000      4.502115000000      0.810069000000
H    -4.521112000000      4.240656000000      1.172618000000
H    -3.350523000000      2.909886000000      1.389265000000
C    -1.438291000000      2.845911000000     -1.122136000000
H    -0.798899000000      2.918233000000     -2.003189000000
H    -1.233110000000      3.613154000000     -0.373075000000
C     2.402684000000     -0.657288000000     -0.733549000000
C     3.597741000000     -0.415747000000     -1.454095000000
C     1.273335000000     -1.008645000000     -1.501171000000
N     3.700265000000     -0.507255000000     -2.774053000000
C     1.371495000000     -1.098993000000     -2.891253000000
C     2.622614000000     -0.835603000000     -3.477490000000
H     0.539907000000     -1.379594000000     -3.533973000000
C     2.412522000000     -0.532926000000      0.745371000000
C     1.735912000000      0.472923000000      1.461278000000
C     3.147656000000     -1.463046000000      1.518781000000
C     1.807640000000      0.513920000000      2.854632000000
N     3.219470000000     -1.432931000000      2.843546000000
C     2.566292000000     -0.480171000000      3.497773000000
H     1.317221000000      1.271691000000      3.460898000000
O     3.773493000000     -2.439741000000      0.854045000000
C     4.526671000000     -3.393184000000      1.597155000000
H     5.330973000000     -2.904553000000      2.168127000000
H     3.880707000000     -3.942405000000      2.299134000000
H     4.952128000000     -4.080996000000      0.855646000000
O     4.666619000000     -0.046475000000     -0.741235000000
C     5.888192000000      0.210739000000     -1.427035000000
H     6.231955000000     -0.681090000000     -1.972994000000
H     5.769058000000      1.039294000000     -2.141624000000
H     6.613951000000      0.483249000000     -0.650605000000
P     0.714218000000      1.676130000000      0.505156000000
P    -0.355417000000     -1.222703000000     -0.649571000000
C     0.049946000000     -2.368517000000      0.722009000000
C     0.763088000000     -3.552985000000      0.461313000000
C    -0.299543000000     -2.049291000000      2.039527000000
C     1.085655000000     -4.417111000000      1.508178000000
C     0.033995000000     -2.910524000000      3.086068000000
C     0.719237000000     -4.099070000000      2.820896000000
H     1.087600000000     -3.789994000000     -0.554159000000
H    -0.802889000000     -1.106626000000      2.244272000000
H     1.638082000000     -5.336069000000      1.299444000000
H    -0.231307000000     -2.644061000000      4.111577000000
H     0.980709000000     -4.773905000000      3.639388000000
C    -1.408243000000     -2.172250000000     -1.824513000000
C    -1.968775000000     -1.479588000000     -2.913352000000
C    -1.729897000000     -3.525824000000     -1.642853000000
C    -2.817130000000     -2.127918000000     -3.810545000000
C    -2.580043000000     -4.174114000000     -2.544584000000
C    -3.124713000000     -3.481231000000     -3.627559000000
H    -1.747218000000     -0.420769000000     -3.054211000000
H    -1.348193000000     -4.078827000000     -0.785649000000
H    -3.243127000000     -1.575040000000     -4.650865000000
H    -2.827090000000     -5.226272000000     -2.385734000000
H    -3.793422000000     -3.990233000000     -4.325568000000
C     0.234272000000      2.979008000000      1.710814000000
C    -0.709779000000      2.635560000000      2.698192000000
C     0.671901000000      4.308824000000      1.615643000000
C    -1.181716000000      3.597695000000      3.591294000000
C     0.184338000000      5.273284000000      2.505043000000
C    -0.736028000000      4.920889000000      3.495434000000
H    -1.085686000000      1.611182000000      2.760584000000
H     1.385206000000      4.604190000000      0.845051000000
H    -1.907505000000      3.316539000000      4.357798000000
H     0.530386000000      6.306043000000      2.420555000000
H    -1.110673000000      5.676649000000      4.189589000000
C     1.969165000000      2.398714000000     -0.625648000000
C     3.166313000000      2.906439000000     -0.090281000000
C     1.798000000000      2.364118000000     -2.017547000000
C     4.155283000000      3.409211000000     -0.937286000000
C     2.794827000000      2.856299000000     -2.862272000000
C     3.969316000000      3.389695000000     -2.323769000000
H     3.333934000000      2.895767000000      0.989203000000
H     0.908067000000      1.901880000000     -2.445178000000
H     5.080425000000      3.805728000000     -0.512721000000
H     2.657714000000      2.808208000000     -3.944802000000
H     4.747245000000      3.778308000000     -2.985283000000
Rh   -1.301398000000      0.856574000000     -0.297977000000
O     2.704705000000     -0.919608000000     -4.810176000000
C     3.962025000000     -0.658816000000     -5.429497000000
H     4.304950000000      0.365833000000     -5.215149000000
H     4.732379000000     -1.363015000000     -5.078382000000
H     3.797368000000     -0.784913000000     -6.506866000000
O     2.608312000000     -0.449205000000      4.834704000000
C     3.367200000000     -1.448508000000      5.511545000000
H     2.983049000000     -2.456354000000      5.288477000000
H     4.428292000000     -1.408429000000      5.219673000000
H     3.261405000000     -1.231516000000      6.581837000000
111
TSD
C    -4.969777000000     -1.037382000000      0.094751000000
O    -5.880182000000     -0.268826000000     -0.047929000000
O    -5.138274000000     -2.283431000000      0.575507000000
C    -3.554929000000     -0.722420000000     -0.233400000000
C    -2.955284000000      0.409106000000     -0.462508000000
C    -3.920572000000     -2.997405000000      0.791529000000
H    -3.493110000000     -2.666251000000      1.754805000000
C    -2.906701000000     -2.666517000000     -0.314707000000
C    -3.325992000000     -3.035851000000     -1.730252000000
H    -4.359803000000     -2.735171000000     -1.947664000000
H    -2.664313000000     -2.574249000000     -2.472800000000
H    -3.256714000000     -4.128431000000     -1.851216000000
C    -3.365813000000      1.801859000000     -0.586418000000
C    -3.212433000000      2.483595000000     -1.806342000000
C    -3.963728000000      2.460226000000      0.503254000000
C    -3.630894000000      3.808254000000     -1.928251000000
C    -4.360351000000      3.792114000000      0.380046000000
C    -4.192324000000      4.470677000000     -0.831259000000
H    -2.772262000000      1.965460000000     -2.661396000000
H    -4.118069000000      1.922464000000      1.438577000000
H    -3.514281000000      4.327803000000     -2.882161000000
H    -4.814152000000      4.298874000000      1.235034000000
H    -4.508091000000      5.512409000000     -0.924148000000
C    -4.262403000000     -4.477420000000      0.865084000000
H    -3.354195000000     -5.071748000000      1.041303000000
H    -4.964485000000     -4.648995000000      1.693392000000
H    -4.741549000000     -4.816647000000     -0.063992000000
C    -1.535094000000     -2.908857000000      0.051238000000
H    -0.938956000000     -3.500658000000     -0.648540000000
H    -1.344015000000     -3.145731000000      1.103085000000
C     2.383879000000      0.194352000000      0.997610000000
C     3.529260000000     -0.395647000000      1.584443000000
C     1.228815000000      0.247400000000      1.804549000000
N     3.562936000000     -0.881378000000      2.819242000000
C     1.253256000000     -0.268959000000      3.101420000000
C     2.461408000000     -0.826096000000      3.559371000000
H     0.396791000000     -0.245024000000      3.772111000000
C     2.461364000000      0.706772000000     -0.393382000000
C     1.792430000000      0.125627000000     -1.487830000000
C     3.255507000000      1.842892000000     -0.678674000000
C     1.924086000000      0.671792000000     -2.765197000000
N     3.383768000000      2.371425000000     -1.889296000000
C     2.735436000000      1.812551000000     -2.904216000000
H     1.443959000000      0.259122000000     -3.649373000000
O     3.879818000000      2.417502000000      0.354125000000
C     4.688933000000      3.563621000000      0.107458000000
H     5.503345000000      3.329673000000     -0.595110000000
H     4.087628000000      4.385047000000     -0.311186000000
H     5.100763000000      3.853448000000      1.082278000000
O     4.621131000000     -0.482928000000      0.818616000000
C     5.794304000000     -1.075863000000      1.367794000000
H     6.141202000000     -0.521629000000      2.253267000000
H     5.606866000000     -2.121544000000      1.655301000000
H     6.549704000000     -1.032490000000      0.573265000000
P     0.697771000000     -1.318237000000     -1.147302000000
P    -0.338099000000      0.891786000000      1.066243000000
C     0.169362000000      2.503617000000      0.362342000000
C     0.899797000000      3.415513000000      1.146106000000
C    -0.119269000000      2.813782000000     -0.972112000000
C     1.300825000000      4.635960000000      0.601527000000
C     0.291105000000      4.031915000000     -1.515896000000
C     0.994502000000      4.947119000000     -0.728261000000
H     1.175003000000      3.164997000000      2.172970000000
H    -0.641041000000      2.085921000000     -1.589557000000
H     1.866277000000      5.341503000000      1.214496000000
H     0.068456000000      4.259521000000     -2.560668000000
H     1.315786000000      5.900974000000     -1.153365000000
C    -1.458431000000      1.251281000000      2.479704000000
C    -2.106497000000      0.167730000000      3.104244000000
C    -1.747557000000      2.556086000000      2.907572000000
C    -3.015712000000      0.385065000000      4.139388000000
C    -2.659302000000      2.769779000000      3.946351000000
C    -3.295322000000      1.690009000000      4.562451000000
H    -1.905025000000     -0.853251000000      2.771353000000
H    -1.290084000000      3.415347000000      2.418501000000
H    -3.510881000000     -0.464584000000      4.614977000000
H    -2.880162000000      3.791245000000      4.264442000000
H    -4.012117000000      1.861977000000      5.368720000000
C     0.188335000000     -1.987350000000     -2.779394000000
C    -0.664883000000     -1.201238000000     -3.580259000000
C     0.508382000000     -3.289826000000     -3.193320000000
C    -1.164953000000     -1.702293000000     -4.782618000000
C    -0.006325000000     -3.791096000000     -4.393925000000
C    -0.837434000000     -3.000343000000     -5.191371000000
H    -0.952270000000     -0.199082000000     -3.253847000000
H     1.154917000000     -3.921688000000     -2.582364000000
H    -1.820192000000     -1.081308000000     -5.397678000000
H     0.247969000000     -4.806783000000     -4.705557000000
H    -1.234607000000     -3.395277000000     -6.129237000000
C     1.878091000000     -2.515910000000     -0.411168000000
C     3.077871000000     -2.795282000000     -1.089718000000
C     1.644634000000     -3.093470000000      0.845037000000
C     4.012148000000     -3.667349000000     -0.529241000000
C     2.587606000000     -3.956279000000      1.407646000000
C     3.767087000000     -4.251855000000      0.718293000000
H     3.288731000000     -2.322231000000     -2.051742000000
H     0.749271000000     -2.831515000000      1.406667000000
H     4.940278000000     -3.882246000000     -1.063800000000
H     2.403814000000     -4.387966000000      2.394022000000
H     4.502460000000     -4.929916000000      1.157920000000
Rh   -1.309784000000     -0.777944000000     -0.160685000000
O     2.474986000000     -1.323219000000      4.800969000000
C     3.687122000000     -1.892686000000      5.290146000000
H     4.003528000000     -2.745724000000      4.669152000000
H     4.500093000000     -1.150010000000      5.299836000000
H     3.469529000000     -2.228553000000      6.311680000000
O     2.836244000000      2.346497000000     -4.126450000000
C     3.647664000000      3.507026000000     -4.293714000000
H     3.278283000000      4.340523000000     -3.675744000000
H     4.693733000000      3.304686000000     -4.015464000000
H     3.583102000000      3.766894000000     -5.357686000000
111
Int2AA
C    -5.436057000000      0.727107000000      0.635852000000
O    -6.340008000000      0.018594000000      0.289089000000
O    -5.611542000000      1.848596000000      1.395271000000
C    -3.974654000000      0.622636000000      0.360516000000
C    -3.207264000000     -0.459882000000      0.107344000000
C    -4.336185000000      2.373532000000      1.831254000000
H    -4.054142000000      1.825900000000      2.749942000000
C    -3.339572000000      1.951066000000      0.692898000000
C    -3.373821000000      2.951123000000     -0.473235000000
H    -2.793390000000      2.574223000000     -1.322106000000
H    -4.403162000000      3.120960000000     -0.821726000000
H    -2.947581000000      3.918692000000     -0.166850000000
C    -3.588911000000     -1.876051000000      0.000622000000
C    -4.378828000000     -2.480352000000      1.003663000000
C    -3.094489000000     -2.685889000000     -1.043975000000
C    -4.662542000000     -3.844030000000      0.956794000000
C    -3.387247000000     -4.049896000000     -1.090917000000
C    -4.167770000000     -4.634152000000     -0.088715000000
H    -4.770945000000     -1.866677000000      1.816425000000
H    -2.484338000000     -2.242171000000     -1.831372000000
H    -5.276818000000     -4.295109000000      1.739785000000
H    -3.001471000000     -4.656901000000     -1.913422000000
H    -4.392422000000     -5.702887000000     -0.121374000000
C    -4.483669000000      3.845950000000      2.144333000000
H    -3.513352000000      4.268517000000      2.447946000000
H    -4.858880000000      4.405386000000      1.276494000000
H    -5.195235000000      3.981907000000      2.971767000000
C    -1.917217000000      1.664203000000      1.165775000000
H    -1.891037000000      1.432480000000      2.248866000000
H    -1.182377000000      2.440608000000      0.918500000000
C     2.211550000000      1.071287000000     -0.690780000000
C     3.149923000000      2.093445000000     -0.389245000000
C     0.930285000000      1.510444000000     -1.077494000000
N     2.861235000000      3.387449000000     -0.378704000000
C     0.614025000000      2.874855000000     -1.052967000000
C     1.623645000000      3.773700000000     -0.672742000000
H    -0.368304000000      3.265015000000     -1.313817000000
C     2.605086000000     -0.346974000000     -0.493415000000
C     2.176615000000     -1.108839000000      0.613144000000
C     3.478585000000     -0.989745000000     -1.396762000000
C     2.602510000000     -2.426895000000      0.766500000000
N     3.887296000000     -2.246030000000     -1.261237000000
C     3.460702000000     -2.950340000000     -0.219033000000
H     2.294155000000     -3.060569000000      1.596715000000
O     3.869367000000     -0.284398000000     -2.464147000000
C     4.759066000000     -0.897158000000     -3.394059000000
H     5.702274000000     -1.187617000000     -2.906671000000
H     4.304118000000     -1.794623000000     -3.840471000000
H     4.949359000000     -0.142515000000     -4.167465000000
O     4.385770000000      1.698371000000     -0.072267000000
C     5.365512000000      2.693232000000      0.217754000000
H     5.524157000000      3.353104000000     -0.648773000000
H     5.059659000000      3.306309000000      1.078414000000
H     6.286677000000      2.144356000000      0.449584000000
P     0.924783000000     -0.351602000000      1.736526000000
P    -0.419806000000      0.310195000000     -1.427286000000
C     0.298788000000     -1.184737000000     -2.228100000000
C     0.878720000000     -1.067092000000     -3.503461000000
C     0.242153000000     -2.444223000000     -1.611404000000
C     1.402825000000     -2.193223000000     -4.138581000000
C     0.762278000000     -3.569561000000     -2.253035000000
C     1.345674000000     -3.445034000000     -3.516432000000
H     0.929928000000     -0.098989000000     -4.003169000000
H    -0.198433000000     -2.561982000000     -0.620289000000
H     1.855259000000     -2.091718000000     -5.127527000000
H     0.722272000000     -4.540640000000     -1.755115000000
H     1.755857000000     -4.324426000000     -4.018256000000
C    -1.422234000000      1.023176000000     -2.790364000000
C    -0.860722000000      1.932005000000     -3.707011000000
C    -2.727197000000      0.549733000000     -3.008579000000
C    -1.604828000000      2.371048000000     -4.805330000000
C    -3.463184000000      0.989031000000     -4.109523000000
C    -2.906325000000      1.904388000000     -5.007999000000
H     0.155354000000      2.304702000000     -3.573542000000
H    -3.187796000000     -0.142175000000     -2.306253000000
H    -1.160144000000      3.082129000000     -5.505233000000
H    -4.479752000000      0.618261000000     -4.258106000000
H    -3.486210000000      2.253555000000     -5.865459000000
C     0.661282000000     -1.583148000000      3.074075000000
C     1.270043000000     -1.492061000000      4.335814000000
C    -0.227047000000     -2.646726000000      2.816780000000
C     0.999886000000     -2.452159000000      5.315698000000
C    -0.489697000000     -3.606568000000      3.795658000000
C     0.124386000000     -3.509007000000      5.048790000000
H     1.953501000000     -0.671288000000      4.559866000000
H    -0.720363000000     -2.740828000000      1.842957000000
H     1.477912000000     -2.371601000000      6.294759000000
H    -1.178814000000     -4.426084000000      3.579640000000
H    -0.083654000000     -4.255373000000      5.818956000000
C     1.845904000000      1.044330000000      2.489435000000
C     3.222425000000      0.923040000000      2.753529000000
C     1.186461000000      2.239784000000      2.815055000000
C     3.919841000000      1.980816000000      3.338860000000
C     1.891236000000      3.300122000000      3.391182000000
C     3.257873000000      3.172458000000      3.654105000000
H     3.754219000000      0.007066000000      2.489037000000
H     0.122204000000      2.351651000000      2.618603000000
H     4.988009000000      1.875929000000      3.542341000000
H     1.368700000000      4.227887000000      3.635303000000
H     3.808195000000      4.000962000000      4.106389000000
Rh   -1.283230000000     -0.200595000000      0.579814000000
O     1.302383000000      5.069301000000     -0.611344000000
C     2.306823000000      5.999197000000     -0.207064000000
H     2.670902000000      5.769894000000      0.806707000000
H     3.163689000000      5.983457000000     -0.898193000000
H     1.825541000000      6.984840000000     -0.223519000000
O     3.839091000000     -4.225782000000     -0.086655000000
C     4.710289000000     -4.781056000000     -1.069757000000
H     4.886563000000     -5.819138000000     -0.761603000000
H     4.247687000000     -4.754374000000     -2.068803000000
H     5.663285000000     -4.231095000000     -1.112802000000
111
Int2AD
C    -4.781222000000     -2.007398000000     -0.268586000000
O    -5.884796000000     -1.569354000000     -0.092978000000
O    -4.530297000000     -3.066915000000     -1.097582000000
C    -3.458804000000     -1.545367000000      0.242266000000
C    -3.056632000000     -0.354750000000      0.732382000000
C    -3.106355000000     -3.287046000000     -1.278293000000
H    -2.795932000000     -2.693648000000     -2.155007000000
C    -2.467231000000     -2.649954000000     -0.009340000000
C    -2.499241000000     -3.626873000000      1.187673000000
H    -1.789431000000     -4.456547000000      1.044709000000
H    -2.236034000000     -3.095334000000      2.114978000000
H    -3.502889000000     -4.054124000000      1.330261000000
C    -3.916284000000      0.768106000000      1.136020000000
C    -4.807922000000      1.407320000000      0.255208000000
C    -3.827853000000      1.238602000000      2.462544000000
C    -5.572050000000      2.491027000000      0.684624000000
C    -4.604644000000      2.314598000000      2.895480000000
C    -5.474383000000      2.948962000000      2.004045000000
H    -4.911396000000      1.043820000000     -0.767826000000
H    -3.157577000000      0.734699000000      3.165955000000
H    -6.256084000000      2.978957000000     -0.013644000000
H    -4.533634000000      2.655174000000      3.931304000000
H    -6.081387000000      3.794351000000      2.336733000000
C    -2.859739000000     -4.755146000000     -1.550050000000
H    -1.780134000000     -4.940261000000     -1.666261000000
H    -3.242555000000     -5.387617000000     -0.737082000000
H    -3.364012000000     -5.055465000000     -2.480193000000
C    -1.072047000000     -2.041104000000     -0.179393000000
H    -0.846948000000     -1.776524000000     -1.218334000000
H    -0.268297000000     -2.693094000000      0.185933000000
C     2.172747000000      0.790513000000     -1.009855000000
C     3.432913000000      1.448541000000     -1.059906000000
C     1.044139000000      1.637982000000     -0.946171000000
N     3.599082000000      2.763166000000     -1.041228000000
C     1.217828000000      3.026957000000     -0.931256000000
C     2.525027000000      3.537962000000     -0.969752000000
H     0.393725000000      3.732336000000     -0.877239000000
C     2.220627000000     -0.698926000000     -0.976746000000
C     2.100139000000     -1.449842000000      0.214400000000
C     2.666549000000     -1.414420000000     -2.111753000000
C     2.386918000000     -2.812985000000      0.223058000000
N     2.913131000000     -2.719255000000     -2.121800000000
C     2.787950000000     -3.404132000000     -0.990547000000
H     2.316931000000     -3.432121000000      1.115792000000
O     2.849078000000     -0.714622000000     -3.242425000000
C     3.332289000000     -1.396695000000     -4.398281000000
H     4.312186000000     -1.857928000000     -4.203476000000
H     2.631055000000     -2.183999000000     -4.715479000000
H     3.423237000000     -0.631092000000     -5.179053000000
O     4.517182000000      0.666018000000     -1.090730000000
C     5.801556000000      1.282505000000     -1.150744000000
H     5.902205000000      1.897311000000     -2.058069000000
H     5.971134000000      1.922730000000     -0.271985000000
H     6.525886000000      0.458720000000     -1.168146000000
P     1.333631000000     -0.599551000000      1.656007000000
P    -0.699022000000      1.024140000000     -0.805472000000
C    -1.145153000000      0.348354000000     -2.445608000000
C    -0.185021000000      0.173655000000     -3.453092000000
C    -2.486985000000      0.006881000000     -2.696654000000
C    -0.564726000000     -0.355589000000     -4.691346000000
C    -2.859386000000     -0.510037000000     -3.936554000000
C    -1.895995000000     -0.699967000000     -4.935623000000
H     0.857860000000      0.438321000000     -3.289797000000
H    -3.239710000000      0.138629000000     -1.920916000000
H     0.191031000000     -0.492676000000     -5.468121000000
H    -3.903894000000     -0.772976000000     -4.118797000000
H    -2.187244000000     -1.112147000000     -5.904538000000
C    -1.694277000000      2.544017000000     -0.611338000000
C    -1.804102000000      3.127195000000      0.663149000000
C    -2.297197000000      3.170981000000     -1.713300000000
C    -2.512138000000      4.314703000000      0.835245000000
C    -3.003147000000      4.363749000000     -1.535715000000
C    -3.113401000000      4.934347000000     -0.265352000000
H    -1.345923000000      2.652546000000      1.533840000000
H    -2.213767000000      2.739770000000     -2.711544000000
H    -2.606635000000      4.749165000000      1.831828000000
H    -3.468953000000      4.847090000000     -2.397386000000
H    -3.672875000000      5.862631000000     -0.129523000000
C     1.438006000000     -1.732057000000      3.099460000000
C     0.653861000000     -2.902899000000      3.098173000000
C     2.192108000000     -1.421648000000      4.244328000000
C     0.643951000000     -3.754421000000      4.203944000000
C     2.173319000000     -2.274602000000      5.351887000000
C     1.404702000000     -3.441593000000      5.334984000000
H     0.050716000000     -3.163186000000      2.228999000000
H     2.795571000000     -0.513968000000      4.280668000000
H     0.036127000000     -4.661956000000      4.181841000000
H     2.766036000000     -2.021696000000      6.234091000000
H     1.394610000000     -4.104686000000      6.203071000000
C     2.467911000000      0.783896000000      2.041245000000
C     3.858960000000      0.577107000000      2.068658000000
C     1.951586000000      2.059631000000      2.310314000000
C     4.715224000000      1.638203000000      2.364323000000
C     2.813013000000      3.121774000000      2.599338000000
C     4.194146000000      2.911278000000      2.625863000000
H     4.270926000000     -0.409286000000      1.844392000000
H     0.873681000000      2.232492000000      2.276569000000
H     5.794863000000      1.472902000000      2.386894000000
H     2.403533000000      4.115369000000      2.793846000000
H     4.868419000000      3.741137000000      2.850425000000
Rh   -1.023031000000     -0.317130000000      0.992579000000
O     2.665802000000      4.864431000000     -0.913463000000
C     3.984769000000      5.408661000000     -0.929534000000
H     3.859597000000      6.497156000000     -0.876362000000
H     4.569383000000      5.050312000000     -0.067864000000
H     4.517017000000      5.132377000000     -1.852938000000
O     3.044696000000     -4.714552000000     -0.978071000000
C     3.477550000000     -5.336721000000     -2.186769000000
H     2.719430000000     -5.234932000000     -2.979072000000
H     4.419299000000     -4.892979000000     -2.545621000000
H     3.628180000000     -6.395162000000     -1.941026000000
111
Int2BA
C    -5.285490000000      1.322499000000      0.793810000000
O    -6.240373000000      0.596542000000      0.841977000000
O    -5.395517000000      2.684879000000      0.826689000000
C    -3.834168000000      1.006912000000      0.677569000000
C    -3.192892000000     -0.100095000000      0.232937000000
C    -4.129881000000      3.347820000000      0.595018000000
H    -4.102031000000      4.204331000000      1.286051000000
C    -3.067554000000      2.273094000000      1.004018000000
C    -2.806451000000      2.382529000000      2.525583000000
H    -3.751329000000      2.360675000000      3.089148000000
H    -2.185166000000      1.548452000000      2.894402000000
H    -2.285142000000      3.324557000000      2.760384000000
C    -3.781855000000     -1.420771000000     -0.038126000000
C    -4.610324000000     -2.017984000000      0.937223000000
C    -3.506779000000     -2.144243000000     -1.215417000000
C    -5.139546000000     -3.292646000000      0.737391000000
C    -4.049163000000     -3.413130000000     -1.418098000000
C    -4.862409000000     -3.995356000000     -0.440372000000
H    -4.845350000000     -1.463005000000      1.846110000000
H    -2.867437000000     -1.713640000000     -1.984506000000
H    -5.778890000000     -3.737509000000      1.503734000000
H    -3.827296000000     -3.952750000000     -2.341825000000
H    -5.278885000000     -4.993568000000     -0.595595000000
C    -4.078422000000      3.836084000000     -0.842368000000
H    -4.084213000000      2.990410000000     -1.547246000000
H    -4.958957000000      4.460773000000     -1.049884000000
H    -3.174247000000      4.436918000000     -1.023175000000
C    -1.746081000000      2.223869000000      0.236386000000
H    -0.969663000000      2.879764000000      0.648405000000
H    -1.859825000000      2.404379000000     -0.837887000000
C     2.438853000000      0.260043000000     -0.924388000000
C     3.629169000000      1.028794000000     -1.008200000000
C     1.298110000000      0.823659000000     -1.531830000000
N     3.696767000000      2.234887000000     -1.555038000000
C     1.355525000000      2.109480000000     -2.081161000000
C     2.590232000000      2.780175000000     -2.048471000000
H     0.498863000000      2.604639000000     -2.535071000000
C     2.453593000000     -0.994778000000     -0.131085000000
C     1.891327000000     -1.080013000000      1.160523000000
C     3.105767000000     -2.151688000000     -0.609321000000
C     1.966639000000     -2.270125000000      1.882250000000
N     3.177622000000     -3.291536000000      0.068524000000
C     2.620744000000     -3.358437000000      1.272554000000
H     1.554284000000     -2.391658000000      2.882442000000
O     3.645451000000     -2.079835000000     -1.830865000000
C     4.336297000000     -3.219497000000     -2.336121000000
H     5.179971000000     -3.491472000000     -1.683628000000
H     3.660972000000     -4.084794000000     -2.416528000000
H     4.703341000000     -2.930554000000     -3.328873000000
O     4.726719000000      0.496102000000     -0.465519000000
C     5.948251000000      1.228634000000     -0.538576000000
H     6.239859000000      1.404691000000     -1.585186000000
H     5.854301000000      2.199174000000     -0.029168000000
H     6.698483000000      0.605955000000     -0.035709000000
P     0.928113000000      0.382896000000      1.741713000000
P    -0.326369000000     -0.044535000000     -1.476969000000
C    -0.005391000000     -1.835984000000     -1.716683000000
C     0.619917000000     -2.304963000000     -2.883321000000
C    -0.392099000000     -2.752255000000     -0.724572000000
C     0.855106000000     -3.671065000000     -3.046436000000
C    -0.148078000000     -4.115555000000     -0.887559000000
C     0.476352000000     -4.576508000000     -2.049953000000
H     0.940425000000     -1.613172000000     -3.662128000000
H    -0.898236000000     -2.413546000000      0.182610000000
H     1.342688000000     -4.028124000000     -3.956181000000
H    -0.448522000000     -4.815450000000     -0.105306000000
H     0.666775000000     -5.644239000000     -2.180916000000
C    -1.226867000000      0.536821000000     -2.967146000000
C    -2.607176000000      0.789451000000     -2.926195000000
C    -0.541423000000      0.673259000000     -4.191494000000
C    -3.292674000000      1.161501000000     -4.085747000000
C    -1.231845000000      1.042881000000     -5.346253000000
C    -2.608744000000      1.286420000000     -5.297000000000
H    -3.152719000000      0.697546000000     -1.988144000000
H     0.536468000000      0.514240000000     -4.247597000000
H    -4.366672000000      1.354278000000     -4.035487000000
H    -0.688533000000      1.146730000000     -6.288146000000
H    -3.145233000000      1.578615000000     -6.202632000000
C     0.410947000000      0.048533000000      3.469555000000
C    -0.555035000000     -0.956991000000      3.687620000000
C     0.822636000000      0.844809000000      4.550269000000
C    -1.083365000000     -1.169414000000      4.961977000000
C     0.285337000000      0.631609000000      5.823564000000
C    -0.664842000000     -0.372061000000      6.032726000000
H    -0.893480000000     -1.593516000000      2.863290000000
H     1.559538000000      1.635980000000      4.402196000000
H    -1.824580000000     -1.956512000000      5.117575000000
H     0.613544000000      1.256581000000      6.657358000000
H    -1.081442000000     -0.532979000000      7.029640000000
C     2.167044000000      1.726633000000      1.816251000000
C     3.440802000000      1.479939000000      2.359963000000
C     1.859279000000      3.004788000000      1.326525000000
C     4.383293000000      2.506818000000      2.422664000000
C     2.809005000000      4.028079000000      1.385117000000
C     4.069371000000      3.781251000000      1.935160000000
H     3.698696000000      0.482523000000      2.723115000000
H     0.887275000000      3.199666000000      0.875481000000
H     5.370128000000      2.310202000000      2.848024000000
H     2.563657000000      5.016883000000      0.991233000000
H     4.811772000000      4.581549000000      1.981975000000
Rh   -1.217441000000      0.254945000000      0.550281000000
O     2.628455000000      4.021202000000     -2.541804000000
C     3.870776000000      4.723496000000     -2.518011000000
H     4.235661000000      4.844044000000     -1.486091000000
H     4.638754000000      4.191185000000     -3.100209000000
H     3.668077000000      5.704103000000     -2.965977000000
O     2.664864000000     -4.505828000000      1.956517000000
C     3.323939000000     -5.624104000000      1.365505000000
H     2.844349000000     -5.909271000000      0.416006000000
H     4.383909000000     -5.401531000000      1.167134000000
H     3.238660000000     -6.440740000000      2.093103000000
111
Int2BD
C     5.119106000000     -1.718398000000     -0.183721000000
O     6.047401000000     -0.980295000000     -0.383713000000
O     5.270654000000     -3.069212000000     -0.074990000000
C     3.676799000000     -1.416749000000      0.030942000000
C     2.917493000000     -0.358315000000     -0.343319000000
C     3.993947000000     -3.745348000000      0.001738000000
H     4.130505000000     -4.577923000000      0.708040000000
C     3.032214000000     -2.656931000000      0.606542000000
C     3.134926000000     -2.708267000000      2.143047000000
H     4.181849000000     -2.627278000000      2.471674000000
H     2.572818000000     -1.886094000000      2.603874000000
H     2.731385000000     -3.662436000000      2.519261000000
C     3.318100000000      0.919630000000     -0.954194000000
C     2.492523000000      1.501844000000     -1.943223000000
C     4.461089000000      1.634300000000     -0.538714000000
C     2.795622000000      2.745563000000     -2.495089000000
C     4.751872000000      2.886940000000     -1.080997000000
C     3.922994000000      3.447746000000     -2.058031000000
H     1.608280000000      0.968326000000     -2.304733000000
H     5.130640000000      1.188198000000      0.196303000000
H     2.143247000000      3.166818000000     -3.263573000000
H     5.639611000000      3.426541000000     -0.742459000000
H     4.156967000000      4.428393000000     -2.479200000000
C     3.640531000000     -4.284338000000     -1.375054000000
H     3.458892000000     -3.462640000000     -2.086501000000
H     4.480442000000     -4.882769000000     -1.756239000000
H     2.748165000000     -4.926924000000     -1.334955000000
C     1.574048000000     -2.682451000000      0.152804000000
H     0.899295000000     -3.226048000000      0.827151000000
H     1.453780000000     -3.084386000000     -0.869223000000
C    -1.260602000000      1.853223000000     -0.039902000000
C    -1.311989000000      3.025403000000     -0.844276000000
C    -0.102341000000      1.739767000000      0.781180000000
N    -0.378221000000      3.965147000000     -0.874775000000
C     0.867569000000      2.747212000000      0.770408000000
C     0.677733000000      3.848323000000     -0.077478000000
H     1.773608000000      2.709057000000      1.368897000000
C    -2.499135000000      1.021680000000      0.028454000000
C    -2.691234000000     -0.295946000000     -0.441027000000
C    -3.639206000000      1.628129000000      0.618748000000
C    -3.931533000000     -0.922466000000     -0.300822000000
N    -4.821790000000      1.044647000000      0.745008000000
C    -4.974261000000     -0.198516000000      0.299802000000
H    -4.120489000000     -1.939871000000     -0.638247000000
O    -3.472385000000      2.859110000000      1.127611000000
C    -4.605595000000      3.532707000000      1.671912000000
H    -5.396001000000      3.649252000000      0.914750000000
H    -5.022613000000      2.982002000000      2.529089000000
H    -4.240904000000      4.515748000000      1.994652000000
O    -2.392644000000      3.174405000000     -1.624600000000
C    -2.507355000000      4.356256000000     -2.414521000000
H    -2.505424000000      5.255792000000     -1.780616000000
H    -1.677575000000      4.433521000000     -3.134050000000
H    -3.463769000000      4.267374000000     -2.944730000000
P    -1.283956000000     -1.248568000000     -1.130520000000
P     0.364311000000      0.166994000000      1.624285000000
C    -1.075783000000     -0.532437000000      2.493290000000
C    -2.100005000000      0.297146000000      2.976249000000
C    -1.121441000000     -1.913102000000      2.737240000000
C    -3.184960000000     -0.263760000000      3.653438000000
C    -2.203220000000     -2.467147000000      3.425137000000
C    -3.242228000000     -1.644378000000      3.871618000000
H    -2.061073000000      1.375926000000      2.814560000000
H    -0.306437000000     -2.554490000000      2.398501000000
H    -3.990587000000      0.382540000000      4.008308000000
H    -2.236391000000     -3.543073000000      3.610393000000
H    -4.094854000000     -2.079113000000      4.398170000000
C     1.553522000000      0.536157000000      2.972361000000
C     2.888085000000      0.878156000000      2.691056000000
C     1.132237000000      0.474051000000      4.314301000000
C     3.777433000000      1.167821000000      3.724996000000
C     2.030685000000      0.758615000000      5.345955000000
C     3.352216000000      1.106788000000      5.056071000000
H     3.243111000000      0.905527000000      1.665688000000
H     0.107823000000      0.201261000000      4.566752000000
H     4.809927000000      1.432572000000      3.486257000000
H     1.690848000000      0.704437000000      6.382626000000
H     4.051966000000      1.324989000000      5.866187000000
C    -1.899817000000     -2.943158000000     -1.423923000000
C    -1.858364000000     -3.864486000000     -0.363234000000
C    -2.417787000000     -3.342050000000     -2.667573000000
C    -2.330283000000     -5.165954000000     -0.543143000000
C    -2.881741000000     -4.648281000000     -2.844543000000
C    -2.838512000000     -5.560461000000     -1.785425000000
H    -1.473307000000     -3.557272000000      0.609617000000
H    -2.459820000000     -2.635262000000     -3.498778000000
H    -2.299456000000     -5.874972000000      0.287374000000
H    -3.281788000000     -4.952829000000     -3.814441000000
H    -3.202318000000     -6.580732000000     -1.927802000000
C    -0.922130000000     -0.554880000000     -2.792535000000
C    -1.522005000000      0.613174000000     -3.284429000000
C     0.128734000000     -1.153428000000     -3.521217000000
C    -1.064384000000      1.183253000000     -4.476777000000
C     0.575828000000     -0.582056000000     -4.713796000000
C    -0.015115000000      0.594207000000     -5.189129000000
H    -2.333160000000      1.092832000000     -2.737594000000
H     0.590765000000     -2.079645000000     -3.165076000000
H    -1.536745000000      2.094752000000     -4.850979000000
H     1.388851000000     -1.053603000000     -5.270138000000
H     0.339553000000      1.046698000000     -6.117962000000
Rh    0.940658000000     -0.799026000000     -0.303781000000
O     1.616243000000      4.795121000000     -0.072259000000
C     1.471602000000      5.904703000000     -0.954960000000
H     1.439305000000      5.570578000000     -2.003543000000
H     0.552125000000      6.469349000000     -0.736149000000
H     2.352722000000      6.536111000000     -0.787686000000
O    -6.157309000000     -0.805447000000      0.422116000000
C    -7.230203000000     -0.090174000000      1.030559000000
H    -6.983375000000      0.188215000000      2.067381000000
H    -7.465058000000      0.827848000000      0.469579000000
H    -8.089961000000     -0.771404000000      1.017513000000
111
Int2CA
C     5.401390000000     -1.051877000000      0.536708000000
O     6.328265000000     -0.397831000000      0.145671000000
O     5.548253000000     -2.175520000000      1.298875000000
C     3.940047000000     -0.870459000000      0.317719000000
C     3.230881000000      0.242497000000      0.031316000000
C     4.273174000000     -2.641567000000      1.802158000000
H     4.328598000000     -3.740080000000      1.804656000000
C     3.241530000000     -2.145207000000      0.716695000000
C     3.189240000000     -3.195445000000     -0.407441000000
H     2.594290000000     -2.841724000000     -1.256489000000
H     4.199540000000     -3.427168000000     -0.775940000000
H     2.738722000000     -4.127203000000     -0.028746000000
C     3.693192000000      1.626403000000     -0.149347000000
C     4.532292000000      2.227203000000      0.815114000000
C     3.232348000000      2.415773000000     -1.224282000000
C     4.895546000000      3.567904000000      0.702164000000
C     3.604821000000      3.756207000000     -1.337684000000
C     4.433032000000      4.337760000000     -0.372791000000
H     4.899745000000      1.627957000000      1.649899000000
H     2.585614000000      1.973689000000     -1.982822000000
H     5.547014000000      4.016503000000      1.455975000000
H     3.243682000000      4.347250000000     -2.182697000000
H     4.719975000000      5.388577000000     -0.457503000000
C     4.083688000000     -2.125567000000      3.219129000000
H     3.203734000000     -2.582712000000      3.696028000000
H     4.969800000000     -2.380018000000      3.818008000000
H     3.967362000000     -1.029832000000      3.233162000000
C     1.843749000000     -1.759029000000      1.194830000000
H     1.828870000000     -1.470007000000      2.260653000000
H     1.066470000000     -2.504522000000      0.985029000000
C    -2.282329000000     -0.988451000000     -0.634168000000
C    -3.278416000000     -1.937317000000     -0.282201000000
C    -1.035868000000     -1.521717000000     -1.016859000000
N    -3.070978000000     -3.245535000000     -0.223961000000
C    -0.804898000000     -2.901184000000     -0.940940000000
C    -1.863586000000     -3.719543000000     -0.515028000000
H     0.147330000000     -3.362529000000     -1.197131000000
C    -2.584214000000      0.458007000000     -0.485329000000
C    -2.092939000000      1.230577000000      0.587203000000
C    -3.431242000000      1.121170000000     -1.399127000000
C    -2.434819000000      2.576979000000      0.698762000000
N    -3.760470000000      2.404240000000     -1.303236000000
C    -3.275169000000      3.117205000000     -0.293079000000
H    -2.075803000000      3.219174000000      1.501610000000
O    -3.881554000000      0.404110000000     -2.434717000000
C    -4.746762000000      1.037447000000     -3.373870000000
H    -5.662152000000      1.403346000000     -2.884243000000
H    -4.244480000000      1.888213000000     -3.859257000000
H    -4.995811000000      0.269018000000     -4.116398000000
O    -4.482556000000     -1.453314000000      0.033542000000
C    -5.518684000000     -2.372758000000      0.372407000000
H    -5.729065000000     -3.054488000000     -0.465704000000
H    -5.240772000000     -2.970054000000      1.253379000000
H    -6.400859000000     -1.758598000000      0.591705000000
P    -0.873128000000      0.435569000000      1.719279000000
P     0.381235000000     -0.423355000000     -1.432171000000
C    -0.258050000000      1.079915000000     -2.283501000000
C    -0.864149000000      0.947569000000     -3.545110000000
C    -0.117572000000      2.356921000000     -1.718274000000
C    -1.330733000000      2.077337000000     -4.217621000000
C    -0.580337000000      3.485344000000     -2.397166000000
C    -1.189815000000      3.346752000000     -3.646766000000
H    -0.980739000000     -0.034468000000     -4.004982000000
H     0.344865000000      2.486889000000     -0.738789000000
H    -1.804247000000      1.964386000000     -5.195388000000
H    -0.475071000000      4.470995000000     -1.938996000000
H    -1.555251000000      4.228822000000     -4.177628000000
C     1.315974000000     -1.253277000000     -2.777024000000
C     0.682168000000     -2.157579000000     -3.650131000000
C     2.646638000000     -0.878158000000     -3.028661000000
C     1.379415000000     -2.688213000000     -4.738630000000
C     3.335767000000     -1.408650000000     -4.119801000000
C     2.706198000000     -2.318433000000     -4.974806000000
H    -0.354371000000     -2.455911000000     -3.489785000000
H     3.163258000000     -0.193150000000     -2.359441000000
H     0.878210000000     -3.394550000000     -5.404335000000
H     4.372773000000     -1.113582000000     -4.294484000000
H     3.249187000000     -2.738928000000     -5.824375000000
C    -0.511319000000      1.689972000000      3.011800000000
C    -1.081702000000      1.661181000000      4.294242000000
C     0.420803000000      2.699991000000      2.698604000000
C    -0.730986000000      2.629826000000      5.239708000000
C     0.763542000000      3.668806000000      3.643233000000
C     0.187382000000      3.633461000000      4.917591000000
H    -1.798088000000      0.882429000000      4.561297000000
H     0.885343000000      2.744844000000      1.707323000000
H    -1.179771000000      2.597802000000      6.235260000000
H     1.485267000000      4.446724000000      3.384117000000
H     0.458265000000      4.386795000000      5.660956000000
C    -1.865338000000     -0.876354000000      2.530164000000
C    -3.223828000000     -0.656043000000      2.822273000000
C    -1.279995000000     -2.106150000000      2.869182000000
C    -3.976093000000     -1.650424000000      3.449242000000
C    -2.040178000000     -3.103029000000      3.486748000000
C    -3.388085000000     -2.876745000000      3.778189000000
H    -3.699049000000      0.287559000000      2.547076000000
H    -0.231438000000     -2.295117000000      2.649082000000
H    -5.029555000000     -1.469029000000      3.674430000000
H    -1.575653000000     -4.058882000000      3.739755000000
H    -3.981725000000     -3.655557000000      4.262822000000
Rh    1.304152000000      0.112828000000      0.541276000000
O    -1.622760000000     -5.029323000000     -0.406185000000
C    -2.678098000000     -5.878587000000      0.043207000000
H    -3.014520000000     -5.589449000000      1.051219000000
H    -3.540852000000     -5.834738000000     -0.639333000000
H    -2.259380000000     -6.892384000000      0.059280000000
O    -3.573449000000      4.417227000000     -0.201087000000
C    -4.424870000000      4.990153000000     -1.191375000000
H    -4.534026000000      6.046884000000     -0.917418000000
H    -3.980018000000      4.901590000000     -2.194921000000
H    -5.409548000000      4.497453000000     -1.202591000000
111
Int2CD
C     4.678788000000     -2.292668000000      0.299542000000
O     5.794522000000     -1.856517000000      0.208990000000
O     4.392014000000     -3.438642000000      0.987782000000
C     3.385877000000     -1.743013000000     -0.186459000000
C     3.047523000000     -0.536026000000     -0.686009000000
C     2.969425000000     -3.698391000000      1.098006000000
H     2.838395000000     -4.764199000000      0.854128000000
C     2.334592000000     -2.806779000000     -0.020025000000
C     2.270165000000     -3.648179000000     -1.316798000000
H     1.532667000000     -4.461482000000     -1.216049000000
H     1.995556000000     -3.024932000000     -2.182767000000
H     3.248617000000     -4.100747000000     -1.538597000000
C     3.960286000000      0.530328000000     -1.127896000000
C     4.910463000000      1.139373000000     -0.288441000000
C     3.870007000000      0.968154000000     -2.465984000000
C     5.717036000000      2.173244000000     -0.763043000000
C     4.691637000000      1.988846000000     -2.946001000000
C     5.610068000000      2.604003000000     -2.090506000000
H     5.036889000000      0.781058000000      0.733490000000
H     3.158512000000      0.482569000000     -3.141480000000
H     6.445650000000      2.638521000000     -0.094918000000
H     4.615788000000      2.303166000000     -3.989792000000
H     6.250640000000      3.408839000000     -2.458841000000
C     2.516111000000     -3.447387000000      2.522862000000
H     1.461315000000     -3.735785000000      2.650093000000
H     3.126519000000     -4.044198000000      3.215863000000
H     2.624889000000     -2.389440000000      2.792858000000
C     1.000491000000     -2.109587000000      0.251278000000
H     0.896529000000     -1.779224000000      1.288479000000
H     0.123117000000     -2.711393000000     -0.019409000000
C    -2.125268000000      0.825433000000      1.031100000000
C    -3.372641000000      1.507626000000      1.097442000000
C    -0.983867000000      1.651073000000      0.931548000000
N    -3.516113000000      2.824280000000      1.065448000000
C    -1.134098000000      3.042774000000      0.899793000000
C    -2.430035000000      3.578196000000      0.960319000000
H    -0.300452000000      3.732808000000      0.809566000000
C    -2.210887000000     -0.662843000000      1.007117000000
C    -2.150110000000     -1.418873000000     -0.185655000000
C    -2.656642000000     -1.358708000000      2.154019000000
C    -2.503461000000     -2.766195000000     -0.185670000000
N    -2.962926000000     -2.650696000000      2.172504000000
C    -2.904133000000     -3.338173000000      1.037504000000
H    -2.486988000000     -3.388653000000     -1.078303000000
O    -2.773347000000     -0.651564000000      3.289249000000
C    -3.263783000000     -1.307892000000      4.457233000000
H    -4.270657000000     -1.717240000000      4.285426000000
H    -2.597366000000     -2.130718000000      4.758861000000
H    -3.296524000000     -0.538546000000      5.238934000000
O    -4.470523000000      0.745551000000      1.156664000000
C    -5.742776000000      1.386386000000      1.221633000000
H    -5.821712000000      2.017526000000      2.119820000000
H    -5.910947000000      2.015337000000      0.334447000000
H    -6.481608000000      0.576322000000      1.260616000000
P    -1.362188000000     -0.604674000000     -1.638114000000
P     0.748627000000      1.013264000000      0.756011000000
C     1.258689000000      0.448327000000      2.417879000000
C     0.322008000000      0.218607000000      3.436881000000
C     2.630434000000      0.278042000000      2.681057000000
C     0.758973000000     -0.181001000000      4.704307000000
C     3.058450000000     -0.097511000000      3.953722000000
C     2.122203000000     -0.333871000000      4.967725000000
H    -0.744500000000      0.352402000000      3.264663000000
H     3.363424000000      0.449975000000      1.895070000000
H     0.022844000000     -0.360223000000      5.491329000000
H     4.126164000000     -0.217766000000      4.149896000000
H     2.458242000000     -0.636289000000      5.962206000000
C     1.740967000000      2.515213000000      0.427555000000
C     1.859999000000      2.976023000000     -0.894251000000
C     2.323724000000      3.254634000000      1.470359000000
C     2.562936000000      4.146881000000     -1.173534000000
C     3.022583000000      4.430177000000      1.186299000000
C     3.146735000000      4.875200000000     -0.132612000000
H     1.418192000000      2.416193000000     -1.721795000000
H     2.228205000000      2.925496000000      2.505501000000
H     2.665719000000      4.482772000000     -2.206790000000
H     3.472155000000      4.999596000000      2.002805000000
H     3.701486000000      5.790359000000     -0.351419000000
C    -1.532654000000     -1.730037000000     -3.080023000000
C    -0.855334000000     -2.964789000000     -3.061091000000
C    -2.225864000000     -1.353332000000     -4.243540000000
C    -0.890552000000     -3.813405000000     -4.168395000000
C    -2.251988000000     -2.203817000000     -5.352833000000
C    -1.589630000000     -3.433890000000     -5.318763000000
H    -0.302369000000     -3.275348000000     -2.175661000000
H    -2.747459000000     -0.396715000000     -4.292223000000
H    -0.366372000000     -4.771280000000     -4.132481000000
H    -2.796382000000     -1.899358000000     -6.249776000000
H    -1.614573000000     -4.094830000000     -6.188185000000
C    -2.450228000000      0.818508000000     -2.017423000000
C    -3.847164000000      0.653644000000     -2.036404000000
C    -1.897448000000      2.076725000000     -2.294651000000
C    -4.672843000000      1.738960000000     -2.330490000000
C    -2.728345000000      3.163283000000     -2.583460000000
C    -4.115175000000      2.994764000000     -2.600796000000
H    -4.287300000000     -0.319543000000     -1.807855000000
H    -0.815320000000      2.218399000000     -2.266327000000
H    -5.757109000000      1.606177000000     -2.345912000000
H    -2.289814000000      4.143190000000     -2.784043000000
H    -4.765444000000      3.843701000000     -2.824876000000
Rh    1.014177000000     -0.419752000000     -0.975434000000
O    -2.548275000000      4.906076000000      0.886097000000
C    -3.856826000000      5.474020000000      0.920449000000
H    -3.713698000000      6.559157000000      0.847620000000
H    -4.465334000000      5.112950000000      0.076642000000
H    -4.374657000000      5.221643000000      1.858771000000
O    -3.228889000000     -4.633164000000      1.029873000000
C    -3.660588000000     -5.236011000000      2.248827000000
H    -2.876713000000     -5.176579000000      3.020048000000
H    -4.567634000000     -4.744794000000      2.634146000000
H    -3.872858000000     -6.284301000000      2.005209000000
111
Int2DA
C     5.248449000000     -1.175882000000      0.492176000000
O     6.175967000000     -0.420607000000      0.580347000000
O     5.395107000000     -2.478208000000      0.091668000000
C     3.793553000000     -0.957445000000      0.728421000000
C     3.064818000000      0.174967000000      0.793779000000
C     4.117752000000     -3.121807000000     -0.112500000000
H     3.833406000000     -2.952960000000     -1.167653000000
C     3.135185000000     -2.317305000000      0.793785000000
C     3.149138000000     -2.828907000000      2.252249000000
H     2.562023000000     -2.152122000000      2.895242000000
H     2.712443000000     -3.836541000000      2.328307000000
H     4.171604000000     -2.860896000000      2.656721000000
C     3.569594000000      1.554795000000      0.751748000000
C     3.212723000000      2.456168000000      1.774497000000
C     4.377132000000      2.020371000000     -0.302549000000
C     3.634643000000      3.785699000000      1.738818000000
C     4.787589000000      3.352770000000     -0.343968000000
C     4.415823000000      4.240923000000      0.671359000000
H     2.613160000000      2.096957000000      2.616637000000
H     4.677961000000      1.329229000000     -1.089671000000
H     3.356163000000      4.468037000000      2.545623000000
H     5.407240000000      3.699536000000     -1.174616000000
H     4.741817000000      5.283202000000      0.635812000000
C     4.264633000000     -4.608356000000      0.132705000000
H     3.294669000000     -5.113480000000      0.003689000000
H     4.977980000000     -5.038472000000     -0.585314000000
H     4.638465000000     -4.811453000000      1.145806000000
C     1.692670000000     -2.202321000000      0.297030000000
H     1.018093000000     -2.907823000000      0.801791000000
H     1.577306000000     -2.317169000000     -0.788316000000
C    -2.100285000000     -0.101386000000     -1.366837000000
C    -3.099916000000     -0.866678000000     -2.023268000000
C    -0.787612000000     -0.248882000000     -1.871665000000
N    -2.864423000000     -1.694154000000     -3.033051000000
C    -0.532708000000     -1.122460000000     -2.932604000000
C    -1.619987000000     -1.830643000000     -3.475296000000
H     0.451721000000     -1.257972000000     -3.374866000000
C    -2.520607000000      0.772417000000     -0.237076000000
C    -2.268869000000      0.490257000000      1.121501000000
C    -3.299799000000      1.923985000000     -0.494756000000
C    -2.732767000000      1.344129000000      2.121078000000
N    -3.741122000000      2.747431000000      0.448286000000
C    -3.461893000000      2.478543000000      1.718889000000
H    -2.569556000000      1.167000000000      3.182667000000
O    -3.573562000000      2.195103000000     -1.776359000000
C    -4.401507000000      3.316755000000     -2.071235000000
H    -5.392255000000      3.209015000000     -1.603859000000
H    -3.944493000000      4.250652000000     -1.710572000000
H    -4.498459000000      3.337619000000     -3.163955000000
O    -4.345801000000     -0.748023000000     -1.558241000000
C    -5.384920000000     -1.495481000000     -2.186419000000
H    -5.479135000000     -1.224575000000     -3.248957000000
H    -5.190099000000     -2.575548000000     -2.110352000000
H    -6.304061000000     -1.237862000000     -1.645842000000
P    -1.211589000000     -0.973750000000      1.469811000000
P     0.618415000000      0.629086000000     -1.066687000000
C     0.015649000000      2.336094000000     -0.806554000000
C    -0.580757000000      3.021320000000     -1.880772000000
C     0.131433000000      2.966541000000      0.440462000000
C    -1.035027000000      4.327965000000     -1.703945000000
C    -0.341766000000      4.267916000000      0.616514000000
C    -0.920721000000      4.950929000000     -0.456341000000
H    -0.708036000000      2.530675000000     -2.847685000000
H     0.593803000000      2.451925000000      1.283199000000
H    -1.492249000000      4.857336000000     -2.542559000000
H    -0.254894000000      4.747007000000      1.593878000000
H    -1.286927000000      5.971096000000     -0.320251000000
C     1.990746000000      0.743634000000     -2.279722000000
C     2.752405000000     -0.398806000000     -2.586657000000
C     2.349923000000      1.972617000000     -2.858157000000
C     3.831861000000     -0.320334000000     -3.464832000000
C     3.428448000000      2.045867000000     -3.744501000000
C     4.171633000000      0.904747000000     -4.050141000000
H     2.520069000000     -1.356574000000     -2.127766000000
H     1.814411000000      2.886579000000     -2.606729000000
H     4.415843000000     -1.216830000000     -3.684318000000
H     3.696048000000      3.010190000000     -4.181880000000
H     5.021040000000      0.968174000000     -4.733988000000
C    -1.146433000000     -1.197008000000      3.288896000000
C    -0.467602000000     -0.216418000000      4.043863000000
C    -1.608991000000     -2.355176000000      3.934394000000
C    -0.277952000000     -0.382816000000      5.416595000000
C    -1.409502000000     -2.519662000000      5.308784000000
C    -0.748424000000     -1.537473000000      6.051495000000
H    -0.097345000000      0.694338000000      3.562287000000
H    -2.123567000000     -3.133739000000      3.369052000000
H     0.239781000000      0.388970000000      5.990604000000
H    -1.775430000000     -3.423915000000      5.800684000000
H    -0.596528000000     -1.671545000000      7.124908000000
C    -2.205689000000     -2.359001000000      0.795651000000
C    -3.558686000000     -2.474595000000      1.163284000000
C    -1.659969000000     -3.272061000000     -0.119528000000
C    -4.341253000000     -3.505937000000      0.642778000000
C    -2.449953000000     -4.297609000000     -0.645364000000
C    -3.787410000000     -4.420947000000     -0.259962000000
H    -4.003779000000     -1.750462000000      1.849729000000
H    -0.630472000000     -3.166973000000     -0.456002000000
H    -5.390302000000     -3.590187000000      0.935765000000
H    -2.018627000000     -4.995888000000     -1.366139000000
H    -4.402945000000     -5.225461000000     -0.669452000000
Rh    1.077934000000     -0.331967000000      0.916215000000
O    -1.362462000000     -2.673713000000     -4.478557000000
C    -2.448340000000     -3.402082000000     -5.050385000000
H    -2.936347000000     -4.040188000000     -4.296991000000
H    -3.203435000000     -2.721344000000     -5.472984000000
H    -2.009160000000     -4.019812000000     -5.843333000000
O    -3.882554000000      3.309317000000      2.677386000000
C    -4.632549000000      4.461209000000      2.297339000000
H    -4.045167000000      5.114627000000      1.633301000000
H    -5.559849000000      4.177527000000      1.775628000000
H    -4.869555000000      4.985832000000      3.231239000000
111
Int2DD
C    -5.171656000000     -1.469570000000      0.562782000000
O    -6.076492000000     -0.687544000000      0.689884000000
O    -5.350798000000     -2.818016000000      0.654845000000
C    -3.731749000000     -1.237024000000      0.254389000000
C    -2.922668000000     -0.176164000000      0.494097000000
C    -4.082883000000     -3.511675000000      0.622153000000
H    -3.706345000000     -3.550650000000      1.661157000000
C    -3.146683000000     -2.557914000000     -0.195648000000
C    -3.300742000000     -2.771392000000     -1.711270000000
H    -4.354347000000     -2.703011000000     -2.020088000000
H    -2.742165000000     -2.004897000000     -2.262724000000
H    -2.917778000000     -3.759356000000     -2.009914000000
C    -3.258090000000      1.173793000000      0.976059000000
C    -2.369838000000      1.835561000000      1.854622000000
C    -4.399787000000      1.875077000000      0.534402000000
C    -2.610186000000      3.142762000000      2.274430000000
C    -4.628658000000      3.189608000000      0.944085000000
C    -3.737249000000      3.828843000000      1.811704000000
H    -1.484025000000      1.316952000000      2.234110000000
H    -5.115731000000      1.372105000000     -0.115251000000
H    -1.909418000000      3.625709000000      2.959507000000
H    -5.516543000000      3.717083000000      0.587295000000
H    -3.922230000000      4.858094000000      2.128270000000
C    -4.298746000000     -4.918575000000      0.109273000000
H    -3.338188000000     -5.453918000000      0.053345000000
H    -4.962125000000     -5.468416000000      0.792770000000
H    -4.762469000000     -4.915008000000     -0.886863000000
C    -1.680215000000     -2.592599000000      0.227535000000
H    -1.041622000000     -3.233719000000     -0.394486000000
H    -1.565444000000     -2.898561000000      1.286844000000
C     1.355541000000      1.806594000000     -0.186314000000
C     1.499719000000      3.055695000000      0.478407000000
C     0.153950000000      1.660197000000     -0.936201000000
N     0.608290000000      4.036107000000      0.449500000000
C    -0.769664000000      2.708729000000     -0.993624000000
C    -0.491489000000      3.883571000000     -0.279402000000
H    -1.704498000000      2.651104000000     -1.544020000000
C     2.546471000000      0.906960000000     -0.211487000000
C     2.692369000000     -0.357181000000      0.399723000000
C     3.685394000000      1.377019000000     -0.916377000000
C     3.889465000000     -1.066032000000      0.278529000000
N     4.828182000000      0.715791000000     -1.025875000000
C     4.936638000000     -0.476469000000     -0.448330000000
H     4.042630000000     -2.047054000000      0.724288000000
O     3.557974000000      2.550906000000     -1.554950000000
C     4.697021000000      3.093926000000     -2.219527000000
H     5.527835000000      3.249054000000     -1.514302000000
H     5.043403000000      2.428122000000     -3.024947000000
H     4.368855000000      4.053992000000     -2.636891000000
O     2.625904000000      3.237732000000      1.182946000000
C     2.828046000000      4.488781000000      1.836874000000
H     2.826676000000      5.317375000000      1.112728000000
H     2.041696000000      4.675881000000      2.584450000000
H     3.807449000000      4.413551000000      2.325657000000
P     1.275901000000     -1.134027000000      1.270020000000
P    -0.417519000000      0.027761000000     -1.577821000000
C     0.954494000000     -0.831860000000     -2.413336000000
C     1.978547000000     -0.108281000000     -3.044473000000
C     0.944203000000     -2.232663000000     -2.482381000000
C     3.008319000000     -0.789886000000     -3.696330000000
C     1.970689000000     -2.908912000000     -3.145423000000
C     3.010169000000     -2.188190000000     -3.741601000000
H     1.983976000000      0.982919000000     -3.015710000000
H     0.128397000000     -2.794920000000     -2.026363000000
H     3.814904000000     -0.223924000000     -4.167231000000
H     1.960319000000     -4.000037000000     -3.194274000000
H     3.819948000000     -2.717011000000     -4.249345000000
C    -1.645488000000      0.295227000000     -2.915976000000
C    -2.941560000000      0.761470000000     -2.631795000000
C    -1.298502000000      0.014923000000     -4.251357000000
C    -3.863644000000      0.959566000000     -3.658473000000
C    -2.230302000000      0.208121000000     -5.274670000000
C    -3.512023000000      0.680977000000     -4.983310000000
H    -3.243539000000      0.958087000000     -1.607907000000
H    -0.306977000000     -0.359178000000     -4.504826000000
H    -4.864797000000      1.323747000000     -3.417230000000
H    -1.947851000000     -0.016189000000     -6.305695000000
H    -4.238280000000      0.827236000000     -5.786238000000
C     1.827132000000     -2.808882000000      1.750301000000
C     1.710338000000     -3.847470000000      0.810283000000
C     2.369013000000     -3.080434000000      3.017631000000
C     2.132551000000     -5.138513000000      1.131999000000
C     2.782689000000     -4.376482000000      3.337480000000
C     2.665385000000     -5.405349000000      2.397812000000
H     1.306396000000     -3.641072000000     -0.181371000000
H     2.469426000000     -2.282435000000      3.756029000000
H     2.043572000000     -5.939138000000      0.394089000000
H     3.201791000000     -4.581356000000      4.325343000000
H     2.990271000000     -6.417074000000      2.651663000000
C     1.052502000000     -0.213208000000      2.843964000000
C     1.781897000000      0.938444000000      3.171733000000
C    -0.005918000000     -0.624220000000      3.682270000000
C     1.444171000000      1.677614000000      4.310004000000
C    -0.333757000000      0.114925000000      4.820044000000
C     0.386906000000      1.273740000000      5.131091000000
H     2.600579000000      1.275316000000      2.536874000000
H    -0.569296000000     -1.535288000000      3.455975000000
H     2.016761000000      2.575183000000      4.555926000000
H    -1.154687000000     -0.212201000000      5.461849000000
H     0.126754000000      1.857182000000      6.017245000000
Rh   -0.964678000000     -0.698077000000      0.462486000000
O    -1.391328000000      4.865548000000     -0.340591000000
C    -1.158128000000      6.053109000000      0.412138000000
H    -1.087733000000      5.828737000000      1.487836000000
H    -0.228189000000      6.549267000000      0.094210000000
H    -2.019871000000      6.703439000000      0.218456000000
O     6.077787000000     -1.161973000000     -0.553456000000
C     7.153889000000     -0.584580000000     -1.289217000000
H     6.868224000000     -0.411257000000     -2.338887000000
H     7.466369000000      0.375603000000     -0.849910000000
H     7.975718000000     -1.309370000000     -1.236840000000
20
2a
N     0.469004000000      0.208069000000     -0.031261000000
C     0.966721000000     -1.175795000000      0.071256000000
H     0.835804000000     -1.707570000000     -0.886286000000
H     0.420835000000     -1.742685000000      0.836848000000
C     2.451001000000     -0.990705000000      0.411045000000
H     2.575272000000     -0.877562000000      1.501231000000
H     3.062113000000     -1.847737000000      0.091747000000
C     2.810098000000      0.322200000000     -0.295965000000
H     2.950493000000      0.144935000000     -1.375638000000
H     3.727754000000      0.790811000000      0.088308000000
C     1.567480000000      1.184876000000     -0.061816000000
H     1.385124000000      1.938284000000     -0.842325000000
H     1.614208000000      1.728965000000      0.898868000000
C    -0.805552000000      0.682583000000      0.003048000000
O    -1.047655000000      1.883845000000      0.050891000000
C    -1.955211000000     -0.294515000000     -0.027479000000
F    -1.658249000000     -1.580980000000     -0.307995000000
C    -3.217561000000      0.073270000000      0.187894000000
H    -3.425802000000      1.121601000000      0.397636000000
H    -4.025202000000     -0.658953000000      0.145374000000
131
Int3AA
C    -3.435826000000      3.957745000000      0.404278000000
O    -4.404557000000      4.157483000000     -0.276287000000
O    -3.190399000000      4.650173000000      1.558135000000
C    -2.311657000000      2.991462000000      0.237655000000
C    -2.280287000000      1.779458000000     -0.359827000000
C    -2.038835000000      4.109931000000      2.248900000000
H    -2.397729000000      3.288747000000      2.897874000000
C    -1.175472000000      3.482577000000      1.106520000000
C    -0.333204000000      4.566730000000      0.410221000000
H     0.172714000000      4.157672000000     -0.470140000000
H    -0.956137000000      5.409399000000      0.074912000000
H     0.435784000000      4.956786000000      1.094591000000
C    -3.375475000000      1.170009000000     -1.146889000000
C    -4.691790000000      1.105759000000     -0.646350000000
C    -3.119787000000      0.591008000000     -2.404772000000
C    -5.703184000000      0.471453000000     -1.367894000000
C    -4.135428000000     -0.029147000000     -3.136037000000
C    -5.431322000000     -0.100898000000     -2.616535000000
H    -4.924035000000      1.560693000000      0.315591000000
H    -2.115547000000      0.630516000000     -2.823597000000
H    -6.715921000000      0.435787000000     -0.958112000000
H    -3.907873000000     -0.460721000000     -4.113867000000
H    -6.227795000000     -0.587229000000     -3.185117000000
C    -1.425431000000      5.191482000000      3.111368000000
H    -0.525170000000      4.808457000000      3.616756000000
H    -1.150415000000      6.071932000000      2.514754000000
H    -2.144577000000      5.511788000000      3.879462000000
C    -0.317631000000      2.286027000000      1.513633000000
H    -0.616814000000      1.872443000000      2.493779000000
H     0.753023000000      2.521703000000      1.527702000000
C     3.119543000000     -0.190278000000     -0.429395000000
C     4.440650000000     -0.112562000000      0.081699000000
C     2.448660000000      1.038146000000     -0.592650000000
N     5.010752000000      1.010511000000      0.494049000000
C     3.031350000000      2.221914000000     -0.123968000000
C     4.314224000000      2.141297000000      0.440692000000
H     2.544587000000      3.193693000000     -0.191162000000
C     2.490575000000     -1.517878000000     -0.644484000000
C     1.486269000000     -2.024056000000      0.208884000000
C     2.866367000000     -2.336749000000     -1.733039000000
C     0.865542000000     -3.237696000000     -0.096471000000
N     2.297368000000     -3.504092000000     -2.010568000000
C     1.306530000000     -3.930237000000     -1.236565000000
H     0.057523000000     -3.659410000000      0.497921000000
O     3.819486000000     -1.864558000000     -2.542936000000
C     4.237810000000     -2.669644000000     -3.641620000000
H     4.639048000000     -3.634220000000     -3.294639000000
H     3.400087000000     -2.864132000000     -4.328319000000
H     5.021809000000     -2.095476000000     -4.151114000000
O     5.116943000000     -1.261040000000      0.176770000000
C     6.461163000000     -1.220570000000      0.649127000000
H     7.092263000000     -0.607847000000     -0.012903000000
H     6.509200000000     -0.803638000000      1.665920000000
H     6.809258000000     -2.261094000000      0.646350000000
P     0.855949000000     -0.931681000000      1.554928000000
P     0.738024000000      1.116211000000     -1.275743000000
C     0.565680000000     -0.221770000000     -2.544328000000
C     1.316264000000     -0.175984000000     -3.731785000000
C    -0.375635000000     -1.248166000000     -2.370120000000
C     1.125915000000     -1.144235000000     -4.718402000000
C    -0.571226000000     -2.209371000000     -3.363194000000
C     0.180499000000     -2.160452000000     -4.539149000000
H     2.051427000000      0.613197000000     -3.892689000000
H    -0.967089000000     -1.306654000000     -1.456077000000
H     1.715819000000     -1.100205000000     -5.636709000000
H    -1.301937000000     -3.005857000000     -3.205880000000
H     0.031444000000     -2.912503000000     -5.317505000000
C     0.721273000000      2.606864000000     -2.363538000000
C     1.910146000000      3.116416000000     -2.919760000000
C    -0.506458000000      3.153310000000     -2.775604000000
C     1.866196000000      4.162783000000     -3.844988000000
C    -0.544727000000      4.196121000000     -3.702404000000
C     0.640931000000      4.707938000000     -4.236938000000
H     2.879312000000      2.703405000000     -2.640200000000
H    -1.440871000000      2.789329000000     -2.357415000000
H     2.799200000000      4.549797000000     -4.261211000000
H    -1.510095000000      4.611822000000     -3.999777000000
H     0.610373000000      5.528299000000     -4.957827000000
C     0.013714000000     -2.009972000000      2.788366000000
C     0.434753000000     -3.315943000000      3.094569000000
C    -1.031950000000     -1.442877000000      3.533399000000
C    -0.208027000000     -4.047411000000      4.096471000000
C    -1.671975000000     -2.173518000000      4.536949000000
C    -1.266281000000     -3.481816000000      4.815098000000
H     1.264380000000     -3.773302000000      2.553861000000
H    -1.364478000000     -0.427380000000      3.319752000000
H     0.123497000000     -5.064617000000      4.318178000000
H    -2.493964000000     -1.720102000000      5.095778000000
H    -1.768576000000     -4.058220000000      5.595610000000
C     2.374451000000     -0.474328000000      2.502500000000
C     3.353836000000     -1.448839000000      2.767198000000
C     2.521777000000      0.807263000000      3.051477000000
C     4.458024000000     -1.139787000000      3.560266000000
C     3.635060000000      1.116632000000      3.839984000000
C     4.604558000000      0.145612000000      4.095506000000
H     3.269379000000     -2.446790000000      2.333881000000
H     1.771840000000      1.573055000000      2.869444000000
H     5.211805000000     -1.905602000000      3.757506000000
H     3.740529000000      2.122924000000      4.251961000000
H     5.472995000000      0.385684000000      4.713652000000
Rh   -0.740477000000      0.634211000000      0.349723000000
N    -3.959351000000     -2.265039000000      0.498277000000
C    -5.343619000000     -2.779316000000      0.596532000000
H    -6.047171000000     -1.956971000000      0.781357000000
H    -5.418267000000     -3.489342000000      1.434177000000
C    -5.554229000000     -3.464278000000     -0.757388000000
H    -6.317484000000     -4.253217000000     -0.706668000000
H    -5.877030000000     -2.719320000000     -1.501662000000
C    -4.154527000000     -3.983520000000     -1.110621000000
H    -4.031298000000     -4.209880000000     -2.179180000000
H    -3.929034000000     -4.901716000000     -0.544062000000
C    -3.242896000000     -2.842538000000     -0.655843000000
H    -3.141611000000     -2.065525000000     -1.429884000000
H    -2.233668000000     -3.159894000000     -0.356517000000
C    -3.400720000000     -1.278707000000      1.197208000000
O    -2.267953000000     -0.840648000000      0.895986000000
C    -4.122298000000     -0.694881000000      2.369905000000
F    -4.967496000000     -1.532135000000      2.991091000000
C    -3.951497000000      0.553912000000      2.800332000000
H    -3.263043000000      1.211939000000      2.273383000000
H    -4.509092000000      0.925459000000      3.661237000000
O     4.843467000000      3.266157000000      0.933288000000
C     6.142792000000      3.202873000000      1.519272000000
H     6.155195000000      2.510143000000      2.375010000000
H     6.893404000000      2.867556000000      0.786824000000
H     6.369921000000      4.223002000000      1.853184000000
O     0.666860000000     -5.065785000000     -1.548200000000
C     1.102646000000     -5.793796000000     -2.694742000000
H     0.453915000000     -6.676763000000     -2.753616000000
H     1.004846000000     -5.187748000000     -3.608887000000
H     2.154507000000     -6.103038000000     -2.593411000000
131
Int3AD
C    -2.699154000000     -4.370443000000      1.132725000000
O    -3.849214000000     -4.645583000000      0.927015000000
O    -1.761295000000     -5.316010000000      1.446964000000
C    -1.985405000000     -3.060227000000      1.077231000000
C    -2.292137000000     -1.924390000000      0.417656000000
C    -0.426171000000     -4.748048000000      1.508502000000
H     0.015739000000     -4.843803000000      0.502423000000
C    -0.669319000000     -3.236211000000      1.791145000000
C    -0.872879000000     -2.990097000000      3.302538000000
H     0.056865000000     -3.167852000000      3.864670000000
H    -1.182945000000     -1.951089000000      3.482823000000
H    -1.652382000000     -3.647322000000      3.716716000000
C    -3.557413000000     -1.718222000000     -0.314002000000
C    -3.875752000000     -2.486527000000     -1.449263000000
C    -4.481888000000     -0.745508000000      0.109789000000
C    -5.063487000000     -2.275658000000     -2.147332000000
C    -5.678039000000     -0.542658000000     -0.580600000000
C    -5.969476000000     -1.300050000000     -1.719164000000
H    -3.181060000000     -3.255063000000     -1.790521000000
H    -4.267061000000     -0.156212000000      1.000793000000
H    -5.283820000000     -2.878474000000     -3.031357000000
H    -6.389787000000      0.206765000000     -0.224155000000
H    -6.901449000000     -1.136725000000     -2.265697000000
C     0.405381000000     -5.543724000000      2.491973000000
H     1.411255000000     -5.102877000000      2.576757000000
H    -0.057686000000     -5.566218000000      3.488354000000
H     0.511126000000     -6.581851000000      2.144029000000
C     0.351883000000     -2.250014000000      1.198808000000
H     0.904537000000     -2.691384000000      0.362665000000
H     1.106555000000     -1.954164000000      1.939421000000
C     2.343503000000      0.733686000000     -1.400634000000
C     3.095397000000      1.855974000000     -1.845309000000
C     1.066349000000      0.577966000000     -1.984791000000
N     2.670427000000      2.743762000000     -2.732812000000
C     0.619144000000      1.514281000000     -2.924676000000
C     1.458549000000      2.590923000000     -3.249250000000
H    -0.350728000000      1.454652000000     -3.410002000000
C     2.979270000000     -0.092877000000     -0.336324000000
C     2.659069000000      0.044670000000      1.032637000000
C     4.132586000000     -0.856385000000     -0.627189000000
C     3.442696000000     -0.574283000000      2.004272000000
N     4.863856000000     -1.480142000000      0.289097000000
C     4.538347000000     -1.342681000000      1.569090000000
H     3.254233000000     -0.485703000000      3.072014000000
O     4.504042000000     -0.939624000000     -1.914310000000
C     5.674742000000     -1.684310000000     -2.239616000000
H     6.560092000000     -1.272475000000     -1.731866000000
H     5.565153000000     -2.741127000000     -1.950568000000
H     5.789466000000     -1.598503000000     -3.327718000000
O     4.299541000000      2.031508000000     -1.288620000000
C     5.091209000000      3.137919000000     -1.712299000000
H     5.310338000000      3.077883000000     -2.789341000000
H     4.576561000000      4.089480000000     -1.510551000000
H     6.020797000000      3.077536000000     -1.132522000000
P     1.079825000000      0.910260000000      1.420173000000
P    -0.115737000000     -0.773645000000     -1.507836000000
C     0.659939000000     -2.339493000000     -2.065275000000
C     1.883008000000     -2.359040000000     -2.748654000000
C    -0.050345000000     -3.540116000000     -1.884935000000
C     2.399470000000     -3.570703000000     -3.222159000000
C     0.463981000000     -4.742687000000     -2.366655000000
C     1.696049000000     -4.761810000000     -3.032667000000
H     2.447065000000     -1.443979000000     -2.915607000000
H    -1.003553000000     -3.533094000000     -1.356840000000
H     3.357402000000     -3.574477000000     -3.747379000000
H    -0.097553000000     -5.667905000000     -2.217056000000
H     2.102095000000     -5.704988000000     -3.405721000000
C    -1.502382000000     -0.565902000000     -2.695137000000
C    -2.519661000000      0.365390000000     -2.426675000000
C    -1.519335000000     -1.276895000000     -3.906939000000
C    -3.534479000000      0.582182000000     -3.357701000000
C    -2.541641000000     -1.055334000000     -4.833531000000
C    -3.549837000000     -0.127144000000     -4.562202000000
H    -2.527246000000      0.901627000000     -1.481543000000
H    -0.737940000000     -2.000478000000     -4.140025000000
H    -4.330559000000      1.294467000000     -3.131146000000
H    -2.546355000000     -1.613580000000     -5.772572000000
H    -4.351226000000      0.038303000000     -5.286074000000
C     0.987454000000      1.135491000000      3.246617000000
C     0.931456000000      0.005479000000      4.085345000000
C     0.811858000000      2.406668000000      3.819779000000
C     0.723337000000      0.143865000000      5.457881000000
C     0.592840000000      2.541110000000      5.193998000000
C     0.549866000000      1.414523000000      6.017765000000
H     1.042569000000     -0.994174000000      3.670955000000
H     0.826183000000      3.301310000000      3.197140000000
H     0.690942000000     -0.746476000000      6.090452000000
H     0.449668000000      3.537236000000      5.618797000000
H     0.380560000000      1.523857000000      7.091485000000
C     1.337462000000      2.611439000000      0.776737000000
C     2.509294000000      3.320969000000      1.095452000000
C     0.365161000000      3.213593000000     -0.034146000000
C     2.690965000000      4.619391000000      0.617507000000
C     0.552557000000      4.512735000000     -0.514451000000
C     1.713151000000      5.218006000000     -0.186957000000
H     3.281627000000      2.854074000000      1.710834000000
H    -0.520225000000      2.647224000000     -0.314553000000
H     3.602072000000      5.166801000000      0.870147000000
H    -0.201206000000      4.964186000000     -1.164418000000
H     1.862528000000      6.232893000000     -0.563187000000
Rh   -0.746662000000     -0.556199000000      0.656289000000
O     0.986407000000      3.499837000000     -4.109901000000
C     1.822297000000      4.602774000000     -4.454616000000
H     1.243688000000      5.206587000000     -5.164789000000
H     2.075223000000      5.200291000000     -3.564746000000
H     2.758674000000      4.261202000000     -4.922644000000
O     5.270556000000     -1.951987000000      2.507481000000
C     6.399535000000     -2.719597000000      2.096833000000
H     6.098687000000     -3.545329000000      1.432898000000
H     7.132852000000     -2.094085000000      1.563988000000
H     6.842197000000     -3.117993000000      3.018311000000
N    -3.166370000000      3.193592000000      0.965079000000
C    -3.804968000000      4.236148000000      1.801452000000
H    -3.029893000000      4.897870000000      2.217424000000
H    -4.349893000000      3.785298000000      2.641569000000
C    -4.708914000000      4.972673000000      0.808513000000
H    -5.677294000000      4.453109000000      0.721717000000
H    -4.909677000000      6.006504000000      1.122024000000
C    -3.932869000000      4.870464000000     -0.510773000000
H    -3.103280000000      5.596584000000     -0.522377000000
H    -4.551955000000      5.053643000000     -1.399765000000
C    -3.377397000000      3.445504000000     -0.474224000000
H    -2.439693000000      3.315631000000     -1.031284000000
H    -4.095620000000      2.704456000000     -0.864849000000
C    -2.569357000000      2.071866000000      1.373659000000
O    -2.162009000000      1.224859000000      0.548647000000
C    -2.408490000000      1.821288000000      2.840207000000
F    -2.186288000000      2.919820000000      3.578805000000
C    -2.460600000000      0.612274000000      3.397138000000
H    -2.673232000000     -0.265325000000      2.784780000000
H    -2.306444000000      0.490800000000      4.470000000000
131
Int3BA
C    -3.361644000000      3.738316000000      1.166667000000
O    -4.482848000000      3.922396000000      0.771068000000
O    -2.668694000000      4.712717000000      1.827724000000
C    -2.461864000000      2.556363000000      1.045616000000
C    -2.474716000000      1.496008000000      0.199268000000
C    -1.290556000000      4.351062000000      2.081096000000
H    -1.082941000000      4.653272000000      3.119630000000
C    -1.279600000000      2.789956000000      1.959934000000
C    -1.579250000000      2.212730000000      3.360586000000
H    -2.494374000000      2.658362000000      3.780491000000
H    -1.740601000000      1.125829000000      3.312373000000
H    -0.746922000000      2.416820000000      4.052137000000
C    -3.602238000000      1.098869000000     -0.667177000000
C    -4.926741000000      1.167587000000     -0.183211000000
C    -3.406510000000      0.576303000000     -1.961328000000
C    -6.003579000000      0.755128000000     -0.969747000000
C    -4.483594000000      0.185514000000     -2.756418000000
C    -5.790680000000      0.270487000000     -2.263967000000
H    -5.108502000000      1.543943000000      0.820953000000
H    -2.399810000000      0.482311000000     -2.359898000000
H    -7.017720000000      0.823182000000     -0.568156000000
H    -4.299017000000     -0.194518000000     -3.764499000000
H    -6.635569000000     -0.038335000000     -2.884718000000
C    -0.393407000000      5.146389000000      1.146036000000
H    -0.602377000000      4.910959000000      0.092779000000
H    -0.579523000000      6.220489000000      1.290393000000
H     0.670956000000      4.947158000000      1.340692000000
C    -0.055912000000      2.131956000000      1.308397000000
H     0.762778000000      1.914074000000      2.008620000000
H     0.347135000000      2.786195000000      0.535103000000
C     3.031986000000      0.649899000000     -0.450394000000
C     4.172168000000      1.355836000000      0.020193000000
C     1.996710000000      1.449683000000     -0.984603000000
N     4.299998000000      2.675458000000      0.004186000000
C     2.153655000000      2.837842000000     -1.052980000000
C     3.324005000000      3.402966000000     -0.525451000000
H     1.404883000000      3.502281000000     -1.477019000000
C     3.112138000000     -0.834275000000     -0.505603000000
C     2.352226000000     -1.751123000000      0.247972000000
C     4.071065000000     -1.397438000000     -1.385782000000
C     2.584227000000     -3.122058000000      0.108869000000
N     4.295347000000     -2.695846000000     -1.520599000000
C     3.574308000000     -3.542120000000     -0.793227000000
H     2.045390000000     -3.878513000000      0.673183000000
O     4.758789000000     -0.541934000000     -2.159171000000
C     5.779412000000     -1.061479000000     -3.006492000000
H     6.550736000000     -1.585279000000     -2.421053000000
H     5.365029000000     -1.766620000000     -3.743791000000
H     6.215378000000     -0.193043000000     -3.516084000000
O     5.176755000000      0.621277000000      0.518264000000
C     6.337482000000      1.291383000000      1.001765000000
H     6.812973000000      1.885024000000      0.206290000000
H     6.086503000000      1.961993000000      1.838197000000
H     7.017725000000      0.500060000000      1.341395000000
P     1.051082000000     -1.134369000000      1.409465000000
P     0.322280000000      0.768488000000     -1.379784000000
C     0.581017000000     -0.744839000000     -2.381936000000
C     1.678539000000     -0.829947000000     -3.256358000000
C    -0.345703000000     -1.795739000000     -2.325686000000
C     1.846993000000     -1.961441000000     -4.055398000000
C    -0.171441000000     -2.924338000000     -3.132495000000
C     0.923392000000     -3.011311000000     -3.995704000000
H     2.419434000000     -0.029079000000     -3.296361000000
H    -1.189311000000     -1.744617000000     -1.639327000000
H     2.709748000000     -2.025956000000     -4.722168000000
H    -0.894023000000     -3.742286000000     -3.079004000000
H     1.061359000000     -3.897098000000     -4.620093000000
C    -0.406034000000      1.969010000000     -2.576870000000
C    -1.051188000000      3.126854000000     -2.112919000000
C    -0.339813000000      1.738172000000     -3.962602000000
C    -1.612852000000      4.037902000000     -3.006973000000
C    -0.905867000000      2.652248000000     -4.855531000000
C    -1.543441000000      3.802208000000     -4.383065000000
H    -1.147441000000      3.304525000000     -1.046984000000
H     0.138130000000      0.843112000000     -4.359162000000
H    -2.120052000000      4.925207000000     -2.621399000000
H    -0.850606000000      2.456364000000     -5.928865000000
H    -1.992087000000      4.508924000000     -5.085040000000
C     0.328982000000     -2.680851000000      2.112137000000
C    -0.413201000000     -3.517505000000      1.256100000000
C     0.446397000000     -3.027842000000      3.468040000000
C    -1.036298000000     -4.662871000000      1.750935000000
C    -0.189373000000     -4.172623000000      3.961599000000
C    -0.935768000000     -4.988638000000      3.108647000000
H    -0.500372000000     -3.272457000000      0.198448000000
H     1.033921000000     -2.410814000000      4.148779000000
H    -1.603136000000     -5.305968000000      1.072962000000
H    -0.091855000000     -4.428056000000      5.019327000000
H    -1.430333000000     -5.881934000000      3.497277000000
C     2.014870000000     -0.416690000000      2.799756000000
C     3.415710000000     -0.451423000000      2.857857000000
C     1.301903000000      0.189458000000      3.849577000000
C     4.087414000000      0.131618000000      3.937319000000
C     1.974042000000      0.758036000000      4.931869000000
C     3.372797000000      0.737638000000      4.973656000000
H     3.994100000000     -0.914816000000      2.060249000000
H     0.212299000000      0.212267000000      3.825663000000
H     5.179356000000      0.104974000000      3.966205000000
H     1.405081000000      1.221362000000      5.741484000000
H     3.902298000000      1.190038000000      5.815432000000
Rh   -0.797551000000      0.344557000000      0.534446000000
N    -4.163322000000     -2.416989000000     -0.035419000000
C    -5.533295000000     -2.807483000000      0.362881000000
H    -6.199484000000     -1.938852000000      0.248101000000
H    -5.561950000000     -3.125949000000      1.413664000000
C    -5.877327000000     -3.923731000000     -0.626913000000
H    -5.496057000000     -4.889976000000     -0.256972000000
H    -6.961879000000     -4.025081000000     -0.772489000000
C    -5.125293000000     -3.504479000000     -1.896952000000
H    -5.668380000000     -2.694744000000     -2.409884000000
H    -4.980720000000     -4.325621000000     -2.612732000000
C    -3.800973000000     -2.962377000000     -1.356689000000
H    -3.361186000000     -2.173511000000     -1.978095000000
H    -3.045209000000     -3.756122000000     -1.222501000000
C    -3.290730000000     -1.696733000000      0.666551000000
O    -2.134883000000     -1.474153000000      0.239122000000
C    -3.684643000000     -1.208025000000      2.028371000000
F    -4.954121000000     -0.794420000000      2.150537000000
C    -2.857589000000     -1.201887000000      3.073058000000
H    -1.841967000000     -1.579939000000      2.966938000000
H    -3.208092000000     -0.856621000000      4.046544000000
O     3.425448000000      4.736936000000     -0.549292000000
C     4.611634000000      5.337456000000     -0.033060000000
H     4.750893000000      5.090870000000      1.031181000000
H     5.500818000000      5.000664000000     -0.588689000000
H     4.477315000000      6.419296000000     -0.156094000000
O     3.780800000000     -4.858206000000     -0.911541000000
C     4.776480000000     -5.308773000000     -1.825707000000
H     4.541665000000     -4.994349000000     -2.855106000000
H     5.769877000000     -4.914362000000     -1.559933000000
H     4.774495000000     -6.403770000000     -1.756132000000
131
Int3BD
C    -3.495916000000     -4.052905000000     -0.034434000000
O    -4.540395000000     -4.066417000000     -0.626350000000
O    -3.093679000000     -5.083412000000      0.769830000000
C    -2.404231000000     -3.036996000000     -0.011800000000
C    -2.425302000000     -1.707446000000     -0.253097000000
C    -1.869664000000     -4.756913000000      1.473543000000
H    -1.290222000000     -5.690841000000      1.527796000000
C    -1.174022000000     -3.716776000000      0.524913000000
C    -0.417447000000     -4.500046000000     -0.564844000000
H    -1.075525000000     -5.236301000000     -1.050351000000
H    -0.018504000000     -3.832476000000     -1.338060000000
H     0.435076000000     -5.041241000000     -0.124394000000
C    -3.635940000000     -0.963739000000     -0.669297000000
C    -4.821099000000     -1.084488000000      0.082569000000
C    -3.642141000000     -0.088901000000     -1.772465000000
C    -5.968769000000     -0.366969000000     -0.257805000000
C    -4.794250000000      0.615408000000     -2.123737000000
C    -5.963584000000      0.484020000000     -1.366514000000
H    -4.835905000000     -1.741275000000      0.953004000000
H    -2.739436000000      0.034734000000     -2.365681000000
H    -6.870908000000     -0.476479000000      0.348534000000
H    -4.776997000000      1.274450000000     -2.995666000000
H    -6.863927000000      1.039484000000     -1.640677000000
C    -2.213702000000     -4.273837000000      2.873603000000
H    -2.749851000000     -3.311836000000      2.837017000000
H    -2.865771000000     -5.010574000000      3.364508000000
H    -1.307281000000     -4.148716000000      3.485006000000
C    -0.305049000000     -2.642444000000      1.158543000000
H     0.744326000000     -2.941470000000      1.246669000000
H    -0.668136000000     -2.372722000000      2.167215000000
C     2.156836000000      1.404391000000     -1.009319000000
C     2.454210000000      2.792764000000     -1.035874000000
C     0.904504000000      1.030746000000     -1.534943000000
N     1.605837000000      3.723636000000     -1.451361000000
C    -0.008745000000      2.015063000000     -1.932470000000
C     0.394533000000      3.353561000000     -1.850832000000
H    -1.009886000000      1.780294000000     -2.282998000000
C     3.111609000000      0.486277000000     -0.340023000000
C     2.874515000000     -0.065642000000      0.937604000000
C     4.362782000000      0.201532000000     -0.930469000000
C     3.856805000000     -0.845458000000      1.547405000000
N     5.296171000000     -0.550506000000     -0.360194000000
C     5.054380000000     -1.062472000000      0.840641000000
H     3.754731000000     -1.272967000000      2.541681000000
O     4.582007000000      0.707119000000     -2.148968000000
C     5.834181000000      0.447993000000     -2.776102000000
H     6.668191000000      0.835673000000     -2.171248000000
H     5.980947000000     -0.632522000000     -2.926791000000
H     5.796282000000      0.963780000000     -3.743834000000
O     3.652374000000      3.160635000000     -0.574091000000
C     3.983134000000      4.546874000000     -0.562340000000
H     3.967192000000      4.965405000000     -1.580344000000
H     3.278978000000      5.111565000000      0.066382000000
H     4.995472000000      4.607226000000     -0.143878000000
P     1.219562000000      0.278665000000      1.694118000000
P     0.359990000000     -0.735389000000     -1.535154000000
C     1.872440000000     -1.738749000000     -1.892307000000
C     2.477667000000     -1.588946000000     -3.153595000000
C     2.437256000000     -2.630955000000     -0.971543000000
C     3.622489000000     -2.318854000000     -3.476416000000
C     3.580083000000     -3.361770000000     -1.297712000000
C     4.175842000000     -3.209504000000     -2.552069000000
H     2.067043000000     -0.899283000000     -3.890955000000
H     2.002127000000     -2.738832000000      0.014777000000
H     4.082524000000     -2.188372000000     -4.458544000000
H     4.012675000000     -4.040902000000     -0.559689000000
H     5.071188000000     -3.780763000000     -2.808014000000
C    -0.578471000000     -0.975020000000     -3.108005000000
C    -1.380309000000     -2.119378000000     -3.260721000000
C    -0.428499000000     -0.102813000000     -4.202943000000
C    -2.040557000000     -2.369513000000     -4.463785000000
C    -1.094754000000     -0.356745000000     -5.405203000000
C    -1.906857000000     -1.485604000000     -5.538187000000
H    -1.522231000000     -2.806884000000     -2.432061000000
H     0.207368000000      0.779256000000     -4.132379000000
H    -2.672724000000     -3.255702000000     -4.552203000000
H    -0.972872000000      0.335523000000     -6.241552000000
H    -2.432001000000     -1.676975000000     -6.476866000000
C     1.239693000000     -0.366976000000      3.423053000000
C     1.537807000000     -1.714084000000      3.705285000000
C     0.792649000000      0.455067000000      4.474935000000
C     1.407511000000     -2.217858000000      5.001163000000
C     0.650916000000     -0.056481000000      5.768129000000
C     0.958941000000     -1.392326000000      6.036964000000
H     1.876857000000     -2.383494000000      2.915837000000
H     0.552273000000      1.503222000000      4.289955000000
H     1.657969000000     -3.262524000000      5.200615000000
H     0.303295000000      0.599209000000      6.569999000000
H     0.853152000000     -1.788963000000      7.049304000000
C     1.358412000000      2.102397000000      1.946275000000
C     2.530711000000      2.620816000000      2.527824000000
C     0.324956000000      2.976774000000      1.586450000000
C     2.651279000000      3.990252000000      2.762146000000
C     0.452885000000      4.349930000000      1.819761000000
C     1.609746000000      4.859211000000      2.412599000000
H     3.352197000000      1.953054000000      2.796809000000
H    -0.560583000000      2.584054000000      1.094662000000
H     3.564124000000      4.382910000000      3.216294000000
H    -0.356789000000      5.023721000000      1.527611000000
H     1.706837000000      5.931770000000      2.597809000000
Rh   -0.733343000000     -0.766761000000      0.434019000000
O    -0.506205000000      4.293737000000     -2.185100000000
C    -0.108135000000      5.661950000000     -2.115281000000
H     0.184273000000      5.937535000000     -1.089804000000
H     0.742176000000      5.863466000000     -2.784737000000
H    -0.982589000000      6.244803000000     -2.431160000000
O     5.978090000000     -1.833249000000      1.426989000000
C     7.205198000000     -2.062542000000      0.738453000000
H     7.030500000000     -2.561950000000     -0.227520000000
H     7.738300000000     -1.117653000000      0.549442000000
H     7.801579000000     -2.707808000000      1.395571000000
N    -3.674134000000      2.548765000000      0.613108000000
C    -4.912285000000      3.130883000000      1.176555000000
H    -4.859399000000      3.189338000000      2.271211000000
H    -5.764874000000      2.488512000000      0.908125000000
C    -4.993747000000      4.498479000000      0.491945000000
H    -6.025278000000      4.875083000000      0.446804000000
H    -4.390942000000      5.236130000000      1.047406000000
C    -4.373803000000      4.234072000000     -0.886066000000
H    -4.046540000000      5.145562000000     -1.405317000000
H    -5.099079000000      3.716005000000     -1.534356000000
C    -3.207068000000      3.299691000000     -0.569692000000
H    -2.283084000000      3.846630000000     -0.323081000000
H    -2.960878000000      2.601596000000     -1.377068000000
C    -2.969736000000      1.505346000000      1.050671000000
O    -1.894005000000      1.188655000000      0.491145000000
C    -3.432651000000      0.741866000000      2.255381000000
F    -4.750693000000      0.765052000000      2.492066000000
C    -2.613304000000      0.079535000000      3.073812000000
H    -1.535566000000      0.101976000000      2.922297000000
H    -3.010706000000     -0.463087000000      3.932447000000
131
Int3CA
C    -3.405271000000     -4.030765000000     -0.471504000000
O    -4.407358000000     -4.209260000000      0.165943000000
O    -3.061028000000     -4.817590000000     -1.533830000000
C    -2.321085000000     -3.017078000000     -0.318313000000
C    -2.347610000000     -1.763095000000      0.187518000000
C    -1.874622000000     -4.315657000000     -2.199527000000
H    -1.308909000000     -5.202589000000     -2.521947000000
C    -1.118344000000     -3.553897000000     -1.053308000000
C    -0.348068000000     -4.608855000000     -0.232791000000
H     0.473746000000     -5.023794000000     -0.838601000000
H     0.075415000000     -4.176884000000      0.679443000000
H    -1.005278000000     -5.439056000000      0.065578000000
C    -3.496929000000     -1.138564000000      0.880921000000
C    -4.799827000000     -1.212640000000      0.350500000000
C    -3.309835000000     -0.408947000000      2.071663000000
C    -5.872054000000     -0.589382000000      0.990046000000
C    -4.385374000000      0.197060000000      2.723021000000
C    -5.672920000000      0.113738000000      2.182574000000
H    -4.972479000000     -1.754569000000     -0.578283000000
H    -2.309677000000     -0.307364000000      2.492710000000
H    -6.870878000000     -0.658702000000      0.552644000000
H    -4.212793000000      0.744304000000      3.653286000000
H    -6.515359000000      0.592300000000      2.688137000000
C    -2.292779000000     -3.493990000000     -3.407773000000
H    -1.426601000000     -3.244071000000     -4.038565000000
H    -3.003720000000     -4.073513000000     -4.014013000000
H    -2.786208000000     -2.560179000000     -3.095835000000
C    -0.223436000000     -2.378136000000     -1.434158000000
H    -0.465792000000     -1.978765000000     -2.435100000000
H     0.841649000000     -2.629044000000     -1.389180000000
C     3.067388000000     -0.020713000000      0.472720000000
C     4.380305000000     -0.237099000000     -0.025815000000
C     2.294680000000     -1.173949000000      0.698964000000
N     4.863310000000     -1.425820000000     -0.354651000000
C     2.792767000000     -2.430508000000      0.329323000000
C     4.082915000000     -2.493241000000     -0.216904000000
H     2.233184000000     -3.354576000000      0.455199000000
C     2.595181000000      1.377412000000      0.627415000000
C     1.711251000000      1.995940000000     -0.283094000000
C     3.110529000000      2.187287000000      1.663291000000
C     1.402807000000      3.347524000000     -0.127794000000
N     2.801910000000      3.467809000000      1.827077000000
C     1.973123000000      4.034234000000      0.958883000000
H     0.762969000000      3.901139000000     -0.808076000000
O     3.932691000000      1.595087000000      2.537438000000
C     4.487303000000      2.382387000000      3.586651000000
H     5.081680000000      3.216910000000      3.183999000000
H     3.694702000000      2.794061000000      4.230088000000
H     5.129147000000      1.703835000000      4.162576000000
O     5.145800000000      0.846033000000     -0.192533000000
C     6.477908000000      0.670040000000     -0.667008000000
H     7.064188000000      0.048023000000      0.026700000000
H     6.482102000000      0.193318000000     -1.658376000000
H     6.907756000000      1.677706000000     -0.727678000000
P     0.935021000000      0.905479000000     -1.567126000000
P     0.562153000000     -1.053795000000      1.325233000000
C     0.501505000000      0.363273000000      2.515737000000
C     1.232466000000      0.290929000000      3.714276000000
C    -0.276874000000      1.502267000000      2.254165000000
C     1.189953000000      1.345789000000      4.627335000000
C    -0.315676000000      2.553357000000      3.172593000000
C     0.417189000000      2.479851000000      4.359965000000
H     1.843554000000     -0.582252000000      3.942359000000
H    -0.846074000000      1.583398000000      1.329969000000
H     1.765022000000      1.278386000000      5.553625000000
H    -0.911882000000      3.441001000000      2.948485000000
H     0.387868000000      3.304575000000      5.075911000000
C     0.375890000000     -2.486796000000      2.476461000000
C    -0.900473000000     -2.944695000000      2.844026000000
C     1.502449000000     -3.051232000000      3.106908000000
C    -1.047432000000     -3.955379000000      3.795595000000
C     1.350088000000     -4.063747000000      4.057349000000
C     0.076274000000     -4.523020000000      4.401652000000
H    -1.792041000000     -2.539009000000      2.377111000000
H     2.508564000000     -2.710533000000      2.863156000000
H    -2.050350000000     -4.302107000000      4.054514000000
H     2.236785000000     -4.493400000000      4.529202000000
H    -0.039676000000     -5.319173000000      5.140768000000
C     0.076886000000      1.988586000000     -2.794718000000
C    -0.868497000000      2.958196000000     -2.408186000000
C     0.255532000000      1.739038000000     -4.168964000000
C    -1.597690000000      3.665097000000     -3.365553000000
C    -0.487985000000      2.439234000000     -5.123740000000
C    -1.414797000000      3.406255000000     -4.727300000000
H    -1.058061000000      3.147271000000     -1.354892000000
H     0.980469000000      0.995831000000     -4.504457000000
H    -2.319405000000      4.419557000000     -3.042547000000
H    -0.333307000000      2.229052000000     -6.184660000000
H    -1.991278000000      3.955921000000     -5.474889000000
C     2.416765000000      0.357684000000     -2.519582000000
C     3.419657000000      1.297782000000     -2.820691000000
C     2.542920000000     -0.953466000000     -3.000055000000
C     4.526284000000      0.925664000000     -3.583229000000
C     3.658257000000     -1.325169000000     -3.757906000000
C     4.651397000000     -0.388312000000     -4.049951000000
H     3.339303000000      2.322145000000     -2.451268000000
H     1.776970000000     -1.693271000000     -2.786091000000
H     5.298387000000      1.664483000000     -3.810381000000
H     3.747326000000     -2.352988000000     -4.117307000000
H     5.521979000000     -0.678281000000     -4.643224000000
Rh   -0.760946000000     -0.652427000000     -0.443187000000
N    -3.979724000000      2.383137000000     -0.179142000000
C    -5.330438000000      2.887530000000     -0.513957000000
H    -6.079096000000      2.147461000000     -0.193347000000
H    -5.437681000000      3.035841000000     -1.596131000000
C    -5.428542000000      4.182285000000      0.297340000000
H    -4.976982000000      5.017495000000     -0.263447000000
H    -6.470953000000      4.451825000000      0.517448000000
C    -4.597427000000      3.870560000000      1.548189000000
H    -5.172548000000      3.229968000000      2.236129000000
H    -4.282172000000      4.766359000000      2.100994000000
C    -3.411754000000      3.082827000000      0.990247000000
H    -2.993388000000      2.352706000000      1.692385000000
H    -2.590640000000      3.741559000000      0.656528000000
C    -3.267035000000      1.447207000000     -0.806057000000
O    -2.094019000000      1.191524000000     -0.447253000000
C    -3.848947000000      0.738213000000     -1.990141000000
F    -5.187239000000      0.637757000000     -2.007298000000
C    -3.123500000000      0.242324000000     -2.992273000000
H    -2.042255000000      0.366975000000     -3.006983000000
H    -3.617951000000     -0.251730000000     -3.829378000000
O     4.529563000000     -3.692862000000     -0.607228000000
C     5.833552000000     -3.776078000000     -1.178815000000
H     5.905875000000     -3.159802000000     -2.088716000000
H     6.602808000000     -3.438235000000     -0.467049000000
H     5.985386000000     -4.834459000000     -1.424930000000
O     1.638546000000      5.322360000000      1.109949000000
C     2.211848000000      6.046671000000      2.195638000000
H     1.934049000000      5.598041000000      3.162444000000
H     3.310691000000      6.066475000000      2.125440000000
H     1.810826000000      7.065394000000      2.121973000000
131
Int3CD
C    -3.250766000000     -3.939444000000      1.557752000000
O    -4.411267000000     -4.096876000000      1.292561000000
O    -2.494247000000     -4.915361000000      2.143997000000
C    -2.354422000000     -2.773416000000      1.321842000000
C    -2.509654000000     -1.692809000000      0.529356000000
C    -1.096623000000     -4.550128000000      2.272254000000
H    -0.810215000000     -4.822432000000      3.300283000000
C    -1.087706000000     -2.992211000000      2.107934000000
C    -1.247714000000     -2.395231000000      3.525073000000
H    -0.386949000000     -2.660662000000      4.158836000000
H    -1.319202000000     -1.298852000000      3.498926000000
H    -2.157089000000     -2.780131000000      4.012149000000
C    -3.740817000000     -1.399048000000     -0.228013000000
C    -4.141697000000     -2.195753000000     -1.315959000000
C    -4.553604000000     -0.308309000000      0.133270000000
C    -5.301838000000     -1.900410000000     -2.030065000000
C    -5.723386000000     -0.021062000000     -0.571532000000
C    -6.097509000000     -0.810233000000     -1.663456000000
H    -3.536608000000     -3.055828000000     -1.605528000000
H    -4.267075000000      0.311179000000      0.982780000000
H    -5.588746000000     -2.528241000000     -2.876858000000
H    -6.348762000000      0.821443000000     -0.264448000000
H    -7.008371000000     -0.581523000000     -2.222006000000
C    -0.271962000000     -5.366066000000      1.296958000000
H     0.801018000000     -5.155866000000      1.423554000000
H    -0.443015000000     -6.437908000000      1.474114000000
H    -0.546601000000     -5.140676000000      0.259818000000
C     0.050444000000     -2.309353000000      1.330206000000
H     0.384323000000     -2.917147000000      0.485167000000
H     0.932925000000     -2.110871000000      1.954469000000
C     2.377923000000      0.416777000000     -1.416996000000
C     3.234280000000      1.445720000000     -1.898371000000
C     1.080917000000      0.384107000000     -1.975137000000
N     2.886930000000      2.355276000000     -2.797335000000
C     0.714854000000      1.344880000000     -2.925758000000
C     1.655300000000      2.320923000000     -3.287993000000
H    -0.265243000000      1.377394000000     -3.392713000000
C     2.944669000000     -0.452166000000     -0.347905000000
C     2.662404000000     -0.262974000000      1.023548000000
C     4.017851000000     -1.323745000000     -0.644379000000
C     3.408155000000     -0.933515000000      1.991146000000
N     4.708007000000     -1.995384000000      0.269415000000
C     4.422377000000     -1.804420000000      1.551871000000
H     3.258498000000     -0.804959000000      3.060344000000
O     4.355217000000     -1.462503000000     -1.936129000000
C     5.449843000000     -2.312687000000     -2.267992000000
H     6.377193000000     -1.971329000000     -1.783478000000
H     5.253548000000     -3.350632000000     -1.957369000000
H     5.550776000000     -2.255725000000     -3.359291000000
O     4.460460000000      1.505394000000     -1.366485000000
C     5.353421000000      2.516905000000     -1.824664000000
H     5.545943000000      2.415154000000     -2.903669000000
H     4.942298000000      3.519628000000     -1.633585000000
H     6.282083000000      2.372085000000     -1.258551000000
P     1.186720000000      0.769892000000      1.421969000000
P    -0.223019000000     -0.832283000000     -1.454570000000
C     0.378743000000     -2.474757000000     -2.000153000000
C     1.583468000000     -2.630266000000     -2.699384000000
C    -0.477861000000     -3.578715000000     -1.843138000000
C     1.934100000000     -3.881771000000     -3.217204000000
C    -0.132407000000     -4.818579000000     -2.379667000000
C     1.079173000000     -4.975167000000     -3.063358000000
H     2.256150000000     -1.789567000000     -2.852713000000
H    -1.416586000000     -3.464157000000     -1.299398000000
H     2.878926000000     -3.992458000000     -3.754484000000
H    -0.808398000000     -5.667997000000     -2.257727000000
H     1.351534000000     -5.948576000000     -3.477945000000
C    -1.589821000000     -0.511783000000     -2.643966000000
C    -2.525246000000      0.502082000000     -2.380877000000
C    -1.660691000000     -1.216610000000     -3.858061000000
C    -3.514659000000      0.804226000000     -3.315999000000
C    -2.655989000000     -0.908802000000     -4.789084000000
C    -3.584567000000      0.100169000000     -4.521251000000
H    -2.490160000000      1.038188000000     -1.436823000000
H    -0.941155000000     -2.001365000000     -4.091391000000
H    -4.248949000000      1.580495000000     -3.091231000000
H    -2.702079000000     -1.463124000000     -5.729332000000
H    -4.365815000000      0.333019000000     -5.248590000000
C     1.169520000000      1.062666000000      3.241103000000
C     1.096303000000     -0.025735000000      4.130484000000
C     1.072582000000      2.364305000000      3.763912000000
C     0.941803000000      0.180418000000      5.501737000000
C     0.907023000000      2.567615000000      5.136494000000
C     0.842366000000      1.479879000000      6.010161000000
H     1.153417000000     -1.045513000000      3.756548000000
H     1.103925000000      3.230126000000      3.102969000000
H     0.893407000000     -0.679435000000      6.174183000000
H     0.822925000000      3.586677000000      5.520659000000
H     0.715440000000      1.642132000000      7.083051000000
C     1.619889000000      2.419770000000      0.734445000000
C     2.858522000000      3.011411000000      1.041298000000
C     0.716028000000      3.102873000000     -0.089957000000
C     3.172652000000      4.274579000000      0.538539000000
C     1.034396000000      4.366932000000     -0.594199000000
C     2.260869000000      4.955884000000     -0.277885000000
H     3.578156000000      2.481164000000      1.669117000000
H    -0.218975000000      2.622036000000     -0.365809000000
H     4.135472000000      4.729909000000      0.781987000000
H     0.331056000000      4.879063000000     -1.255541000000
H     2.513550000000      5.942771000000     -0.672776000000
Rh   -0.814674000000     -0.505454000000      0.708525000000
O     1.262985000000      3.258895000000     -4.157971000000
C     2.204986000000      4.256820000000     -4.546637000000
H     1.679079000000      4.903503000000     -5.260019000000
H     2.541198000000      4.843429000000     -3.677332000000
H     3.088179000000      3.805321000000     -5.024737000000
O     5.118020000000     -2.456075000000      2.489370000000
C     6.168583000000     -3.326170000000      2.074789000000
H     5.785011000000     -4.135068000000      1.433234000000
H     6.942703000000     -2.776414000000      1.516658000000
H     6.592838000000     -3.743868000000      2.996355000000
N    -2.669475000000      3.589785000000      0.768060000000
C    -3.089530000000      4.807526000000      1.499932000000
H    -2.197220000000      5.348254000000      1.850712000000
H    -3.694544000000      4.547917000000      2.378859000000
C    -3.856802000000      5.603870000000      0.440670000000
H    -4.906486000000      5.269374000000      0.402463000000
H    -3.855682000000      6.681764000000      0.654109000000
C    -3.135735000000      5.234512000000     -0.861710000000
H    -2.185242000000      5.787731000000     -0.940749000000
H    -3.723671000000      5.446121000000     -1.765396000000
C    -2.855923000000      3.740660000000     -0.688526000000
H    -1.971408000000      3.384497000000     -1.233411000000
H    -3.707880000000      3.115921000000     -1.006625000000
C    -2.275462000000      2.423667000000      1.285980000000
O    -2.034762000000      1.439934000000      0.552499000000
C    -2.147144000000      2.293215000000      2.771296000000
F    -1.717269000000      3.397468000000      3.403021000000
C    -2.425954000000      1.175931000000      3.439836000000
H    -2.799543000000      0.302775000000      2.905104000000
H    -2.296858000000      1.128428000000      4.521906000000
131
Int3DA
C    -5.319528000000      0.502909000000      1.334884000000
O    -6.230359000000     -0.178495000000      0.952331000000
O    -5.503987000000      1.602911000000      2.126576000000
C    -3.851457000000      0.384301000000      1.091509000000
C    -3.173049000000     -0.259476000000      0.118222000000
C    -4.267205000000      2.333089000000      2.314601000000
H    -4.194983000000      3.068987000000      1.491649000000
C    -3.153612000000      1.264608000000      2.103308000000
C    -2.873166000000      0.473051000000      3.401865000000
H    -2.184911000000     -0.367024000000      3.208311000000
H    -2.402060000000      1.107505000000      4.166984000000
H    -3.797570000000      0.047588000000      3.821192000000
C    -3.834490000000     -1.011006000000     -0.966271000000
C    -3.620460000000     -2.389460000000     -1.161976000000
C    -4.693932000000     -0.342941000000     -1.862012000000
C    -4.233652000000     -3.070264000000     -2.214884000000
C    -5.286423000000     -1.017886000000     -2.928939000000
C    -5.058222000000     -2.385681000000     -3.112986000000
H    -2.956965000000     -2.931492000000     -0.494650000000
H    -4.890441000000      0.719224000000     -1.721251000000
H    -4.057564000000     -4.141665000000     -2.339644000000
H    -5.938444000000     -0.473125000000     -3.616061000000
H    -5.526346000000     -2.915359000000     -3.946179000000
C    -4.318883000000      3.066222000000      3.637650000000
H    -3.372064000000      3.601699000000      3.809654000000
H    -5.136923000000      3.801321000000      3.631413000000
H    -4.491264000000      2.372887000000      4.472766000000
C    -1.837579000000      1.763740000000      1.486113000000
H    -1.140353000000      2.081733000000      2.272927000000
H    -1.987587000000      2.618702000000      0.813447000000
C     2.263741000000      1.381937000000     -0.887937000000
C     3.301537000000      2.352605000000     -0.780389000000
C     0.998760000000      1.882980000000     -1.286903000000
N     3.153470000000      3.646708000000     -1.021270000000
C     0.840719000000      3.254659000000     -1.515289000000
C     1.953565000000      4.096307000000     -1.362164000000
H    -0.107337000000      3.701662000000     -1.804106000000
C     2.653308000000     -0.007994000000     -0.499577000000
C     2.310797000000     -0.591055000000      0.741277000000
C     3.649150000000     -0.688491000000     -1.243270000000
C     2.928704000000     -1.769977000000      1.161714000000
N     4.221488000000     -1.824687000000     -0.862208000000
C     3.887439000000     -2.345905000000      0.312340000000
H     2.740448000000     -2.234676000000      2.125720000000
O     4.028772000000     -0.138195000000     -2.405278000000
C     5.077154000000     -0.756630000000     -3.147562000000
H     6.001608000000     -0.810447000000     -2.552963000000
H     4.797572000000     -1.776394000000     -3.454568000000
H     5.230381000000     -0.123364000000     -4.030233000000
O     4.497178000000      1.913594000000     -0.371294000000
C     5.558838000000      2.854106000000     -0.229668000000
H     5.782703000000      3.345451000000     -1.188641000000
H     5.301337000000      3.624593000000      0.512330000000
H     6.425223000000      2.273625000000      0.111284000000
P     1.009087000000      0.295796000000      1.695514000000
P    -0.539582000000      0.851542000000     -1.427603000000
C    -0.174716000000     -0.424777000000     -2.702770000000
C     1.073574000000     -0.531386000000     -3.332471000000
C    -1.237603000000     -1.227670000000     -3.148827000000
C     1.266507000000     -1.465015000000     -4.355948000000
C    -1.042556000000     -2.153384000000     -4.174062000000
C     0.214743000000     -2.284375000000     -4.774581000000
H     1.900589000000      0.118290000000     -3.062915000000
H    -2.225058000000     -1.124499000000     -2.710602000000
H     2.246043000000     -1.535372000000     -4.835010000000
H    -1.883772000000     -2.768331000000     -4.501263000000
H     0.368383000000     -3.009432000000     -5.577462000000
C    -1.722892000000      1.923759000000     -2.349806000000
C    -2.856822000000      2.496093000000     -1.760310000000
C    -1.448839000000      2.190001000000     -3.706175000000
C    -3.698560000000      3.329038000000     -2.503914000000
C    -2.289787000000      3.021994000000     -4.444509000000
C    -3.416973000000      3.595677000000     -3.844891000000
H    -3.108325000000      2.270074000000     -0.728782000000
H    -0.575456000000      1.748713000000     -4.189814000000
H    -4.583247000000      3.760839000000     -2.030023000000
H    -2.065069000000      3.220284000000     -5.494986000000
H    -4.076330000000      4.244493000000     -4.426194000000
C     0.835276000000     -0.446701000000      3.368738000000
C     0.663167000000     -1.829897000000      3.546513000000
C     0.668665000000      0.399929000000      4.481783000000
C     0.341791000000     -2.359185000000      4.797604000000
C     0.342273000000     -0.130607000000      5.731682000000
C     0.175640000000     -1.509736000000      5.894645000000
H     0.784244000000     -2.512214000000      2.710715000000
H     0.792535000000      1.479010000000      4.376479000000
H     0.213382000000     -3.438727000000      4.902259000000
H     0.218666000000      0.540684000000      6.584768000000
H    -0.080423000000     -1.920155000000      6.874123000000
C     1.848766000000      1.898814000000      2.063531000000
C     3.131745000000      1.851981000000      2.639495000000
C     1.260798000000      3.144883000000      1.803165000000
C     3.805603000000      3.031838000000      2.955296000000
C     1.939678000000      4.325185000000      2.119967000000
C     3.209606000000      4.272185000000      2.698266000000
H     3.608533000000      0.889046000000      2.836524000000
H     0.287771000000      3.206020000000      1.322934000000
H     4.801467000000      2.982885000000      3.401965000000
H     1.474654000000      5.288223000000      1.897067000000
H     3.738809000000      5.195611000000      2.945419000000
Rh   -1.158984000000      0.023784000000      0.577300000000
N     0.388955000000     -4.053598000000     -0.130267000000
C     0.757643000000     -5.454717000000      0.161893000000
H    -0.029388000000     -6.130285000000     -0.217094000000
H     0.868422000000     -5.624177000000      1.235751000000
C     2.066653000000     -5.622774000000     -0.612136000000
H     2.892296000000     -5.209130000000     -0.013065000000
H     2.289522000000     -6.677836000000     -0.824972000000
C     1.844442000000     -4.774713000000     -1.871768000000
H     1.263213000000     -5.340984000000     -2.617132000000
H     2.781212000000     -4.458750000000     -2.352416000000
C     1.035662000000     -3.573579000000     -1.371764000000
H     0.271161000000     -3.230432000000     -2.078914000000
H     1.656917000000     -2.700838000000     -1.133429000000
C    -0.456334000000     -3.228248000000      0.495982000000
O    -0.659237000000     -2.086798000000      0.028546000000
C    -1.180838000000     -3.655578000000      1.739377000000
F    -0.550571000000     -4.584344000000      2.490148000000
C    -2.336002000000     -3.146098000000      2.164202000000
H    -2.858245000000     -2.377856000000      1.598210000000
H    -2.769638000000     -3.504697000000      3.099055000000
O     1.767946000000      5.404438000000     -1.561525000000
C     2.883349000000      6.279486000000     -1.400907000000
H     3.282106000000      6.226654000000     -0.375741000000
H     3.691975000000      6.025178000000     -2.103603000000
H     2.504753000000      7.287842000000     -1.609010000000
O     4.475573000000     -3.479676000000      0.721650000000
C     5.521877000000     -4.028952000000     -0.079432000000
H     5.148664000000     -4.323263000000     -1.072872000000
H     6.338911000000     -3.303663000000     -0.213303000000
H     5.883074000000     -4.910391000000      0.464472000000
131
Int4DA
C    -4.127964000000     -3.180274000000     -0.762999000000
O    -5.089896000000     -3.279673000000     -0.052299000000
O    -3.705751000000     -4.217101000000     -1.560479000000
C    -3.159527000000     -2.065535000000     -0.953699000000
C    -2.846776000000     -1.022612000000     -0.158845000000
C    -2.463983000000     -3.918263000000     -2.241650000000
H    -1.648717000000     -4.349950000000     -1.638994000000
C    -2.371011000000     -2.360358000000     -2.202261000000
C    -3.148084000000     -1.786489000000     -3.409263000000
H    -3.431707000000     -0.746075000000     -3.230616000000
H    -2.565586000000     -1.856759000000     -4.341448000000
H    -4.091112000000     -2.333630000000     -3.553703000000
C    -3.572763000000     -0.670954000000      1.086342000000
C    -4.151900000000      0.600498000000      1.269882000000
C    -3.698848000000     -1.596303000000      2.141216000000
C    -4.761564000000      0.958461000000      2.473153000000
C    -4.296644000000     -1.237291000000      3.349677000000
C    -4.814297000000      0.047703000000      3.532728000000
H    -4.171205000000      1.309076000000      0.448233000000
H    -3.342087000000     -2.612781000000      2.005843000000
H    -5.208596000000      1.950826000000      2.578562000000
H    -4.363823000000     -1.976348000000      4.151704000000
H    -5.278110000000      0.328382000000      4.481363000000
C    -2.447840000000     -4.616702000000     -3.587705000000
H    -1.516711000000     -4.375556000000     -4.124328000000
H    -2.489533000000     -5.706252000000     -3.442320000000
H    -3.301953000000     -4.327259000000     -4.213888000000
C    -0.960984000000     -1.751822000000     -2.030288000000
H    -0.589122000000     -1.327523000000     -2.975834000000
H    -0.229424000000     -2.502298000000     -1.697962000000
C     2.833403000000     -0.832964000000      0.531516000000
C     4.063689000000     -1.381675000000      0.075349000000
C     1.726365000000     -1.708659000000      0.541180000000
N     4.214004000000     -2.623451000000     -0.360244000000
C     1.887856000000     -3.020787000000      0.079421000000
C     3.153022000000     -3.421248000000     -0.374892000000
H     1.093734000000     -3.760910000000      0.082236000000
C     2.825324000000      0.593347000000      0.935940000000
C     2.175139000000      1.608655000000      0.206626000000
C     3.590178000000      1.007842000000      2.051888000000
C     2.293682000000      2.935854000000      0.623931000000
N     3.700104000000      2.265582000000      2.454600000000
C     3.065262000000      3.206765000000      1.765748000000
H     1.858155000000      3.777489000000      0.096177000000
O     4.212660000000      0.048039000000      2.752870000000
C     5.052544000000      0.435365000000      3.835496000000
H     5.868236000000      1.088650000000      3.488925000000
H     4.482645000000      0.972601000000      4.609396000000
H     5.462706000000     -0.496800000000      4.244177000000
O     5.120434000000     -0.562608000000      0.065021000000
C     6.378472000000     -1.079517000000     -0.356303000000
H     6.700039000000     -1.911044000000      0.289479000000
H     6.328314000000     -1.437827000000     -1.395268000000
H     7.084846000000     -0.243522000000     -0.277832000000
P     1.231206000000      1.096051000000     -1.309528000000
P     0.015516000000     -1.173507000000      1.034548000000
C     0.173682000000     -0.093197000000      2.508404000000
C     1.218080000000     -0.304068000000      3.425814000000
C    -0.844954000000      0.818731000000      2.818771000000
C     1.259917000000      0.419886000000      4.617094000000
C    -0.800013000000      1.535848000000      4.017902000000
C     0.253224000000      1.345632000000      4.914914000000
H     2.007057000000     -1.025756000000      3.213506000000
H    -1.680357000000      0.968289000000      2.140816000000
H     2.081745000000      0.255095000000      5.317539000000
H    -1.602678000000      2.239375000000      4.250743000000
H     0.286747000000      1.908761000000      5.850734000000
C    -0.709208000000     -2.700083000000      1.780968000000
C    -1.176129000000     -3.726645000000      0.949549000000
C    -0.838411000000     -2.853566000000      3.171946000000
C    -1.772033000000     -4.872801000000      1.472615000000
C    -1.422184000000     -4.008671000000      3.700742000000
C    -1.898279000000     -5.016110000000      2.857913000000
H    -1.092857000000     -3.617132000000     -0.123225000000
H    -0.512446000000     -2.071624000000      3.855084000000
H    -2.156048000000     -5.637978000000      0.794437000000
H    -1.519774000000     -4.108734000000      4.784210000000
H    -2.372894000000     -5.906082000000      3.277441000000
C     0.973472000000      2.673243000000     -2.250817000000
C     0.259144000000      3.748703000000     -1.682619000000
C     1.345874000000      2.763190000000     -3.605530000000
C    -0.057425000000      4.877641000000     -2.440390000000
C     1.018956000000      3.892934000000     -4.362709000000
C     0.317650000000      4.954008000000     -3.785535000000
H    -0.062175000000      3.699856000000     -0.644532000000
H     1.889366000000      1.946877000000     -4.082774000000
H    -0.601031000000      5.703647000000     -1.974303000000
H     1.318736000000      3.940110000000     -5.412213000000
H     0.066300000000      5.835890000000     -4.379130000000
C     2.562857000000      0.274067000000     -2.284901000000
C     3.813703000000      0.903466000000     -2.424050000000
C     2.347358000000     -0.966470000000     -2.901260000000
C     4.820771000000      0.304633000000     -3.180154000000
C     3.363117000000     -1.568840000000     -3.649915000000
C     4.598515000000     -0.933760000000     -3.794227000000
H     4.001213000000      1.861920000000     -1.935228000000
H     1.396271000000     -1.477469000000     -2.782594000000
H     5.787912000000      0.802335000000     -3.282940000000
H     3.185980000000     -2.541397000000     -4.114915000000
H     5.391208000000     -1.403382000000     -4.381664000000
Rh   -1.051080000000     -0.113562000000     -0.735245000000
N    -3.100661000000      3.554088000000     -0.422459000000
C    -4.107502000000      4.163453000000     -1.316244000000
H    -5.046767000000      3.590127000000     -1.265233000000
H    -3.753477000000      4.153402000000     -2.357505000000
C    -4.265313000000      5.571811000000     -0.733076000000
H    -3.488096000000      6.237408000000     -1.143791000000
H    -5.243556000000      6.011703000000     -0.970713000000
C    -4.038437000000      5.354346000000      0.770560000000
H    -4.941642000000      4.922743000000      1.232291000000
H    -3.794459000000      6.278065000000      1.312960000000
C    -2.894301000000      4.336148000000      0.810654000000
H    -2.906358000000      3.663830000000      1.680908000000
H    -1.902252000000      4.817957000000      0.777283000000
C    -2.420727000000      2.437467000000     -0.648440000000
O    -1.524664000000      2.017742000000      0.110575000000
C    -2.768689000000      1.617006000000     -1.868787000000
F    -4.053536000000      1.248889000000     -1.928546000000
C    -1.912399000000      1.306859000000     -2.857568000000
H    -0.936318000000      1.774359000000     -2.900966000000
H    -2.253934000000      0.727273000000     -3.712440000000
O     3.271117000000     -4.671045000000     -0.839318000000
C     4.547401000000     -5.101067000000     -1.306706000000
H     4.891092000000     -4.479493000000     -2.148629000000
H     5.302323000000     -5.050867000000     -0.506534000000
H     4.412521000000     -6.139669000000     -1.633729000000
O     3.157131000000      4.485242000000      2.152727000000
C     3.937920000000      4.788576000000      3.305250000000
H     3.544591000000      4.275922000000      4.197422000000
H     4.988210000000      4.487388000000      3.166134000000
H     3.871740000000      5.876166000000      3.435080000000
131
Int3DD
C    -3.438502000000     -4.102931000000      0.068243000000
O    -4.491894000000     -4.150153000000     -0.505512000000
O    -3.000758000000     -5.103838000000      0.891108000000
C    -2.365671000000     -3.064823000000      0.048260000000
C    -2.422413000000     -1.734408000000     -0.182567000000
C    -1.774635000000     -4.717934000000      1.557659000000
H    -2.057186000000     -4.152832000000      2.465552000000
C    -1.107435000000     -3.717143000000      0.557869000000
C    -0.358372000000     -4.473999000000     -0.552021000000
H    -1.001660000000     -5.233923000000     -1.020300000000
H    -0.019665000000     -3.785716000000     -1.335224000000
H     0.535753000000     -4.976877000000     -0.154055000000
C    -3.659928000000     -1.016486000000     -0.563981000000
C    -4.819733000000     -1.157804000000      0.222699000000
C    -3.716068000000     -0.149123000000     -1.671628000000
C    -5.991876000000     -0.467003000000     -0.088716000000
C    -4.892624000000      0.528271000000     -1.993368000000
C    -6.036621000000      0.376856000000     -1.201903000000
H    -4.794758000000     -1.808955000000      1.097344000000
H    -2.832714000000     -0.009253000000     -2.289957000000
H    -6.873555000000     -0.591308000000      0.544245000000
H    -4.914545000000      1.182246000000     -2.869004000000
H    -6.956089000000      0.911489000000     -1.453057000000
C    -1.009180000000     -5.961078000000      1.954849000000
H    -0.056910000000     -5.681022000000      2.431882000000
H    -1.596252000000     -6.551107000000      2.673883000000
H    -0.796782000000     -6.597846000000      1.085012000000
C    -0.259070000000     -2.625042000000      1.188952000000
H     0.798860000000     -2.895329000000      1.267423000000
H    -0.625713000000     -2.388824000000      2.208870000000
C     2.100118000000      1.456124000000     -1.035490000000
C     2.383550000000      2.847066000000     -1.077972000000
C     0.840639000000      1.066851000000     -1.531637000000
N     1.517539000000      3.766760000000     -1.481383000000
C    -0.090911000000      2.039656000000     -1.914487000000
C     0.301256000000      3.382383000000     -1.851128000000
H    -1.097097000000      1.792481000000     -2.240929000000
C     3.076675000000      0.551818000000     -0.379650000000
C     2.867644000000      0.002260000000      0.903991000000
C     4.320543000000      0.278824000000     -0.990873000000
C     3.869050000000     -0.764706000000      1.498865000000
N     5.272264000000     -0.460200000000     -0.434137000000
C     5.056758000000     -0.970559000000      0.772376000000
H     3.789187000000     -1.189757000000      2.496198000000
O     4.512499000000      0.781652000000     -2.215087000000
C     5.756468000000      0.534656000000     -2.863054000000
H     6.596433000000      0.933483000000     -2.273903000000
H     5.912687000000     -0.544616000000     -3.013197000000
H     5.696045000000      1.047012000000     -3.831478000000
O     3.587907000000      3.229627000000     -0.644930000000
C     3.906242000000      4.618737000000     -0.652770000000
H     3.864774000000      5.027716000000     -1.673957000000
H     3.210536000000      5.183077000000     -0.014366000000
H     4.926718000000      4.691993000000     -0.256732000000
P     1.222315000000      0.330450000000      1.690144000000
P     0.317369000000     -0.705766000000     -1.518540000000
C     1.835782000000     -1.689942000000     -1.905420000000
C     2.411824000000     -1.536199000000     -3.179789000000
C     2.432972000000     -2.571068000000     -0.994331000000
C     3.559353000000     -2.251569000000     -3.525069000000
C     3.578400000000     -3.287192000000     -1.342799000000
C     4.144750000000     -3.131424000000     -2.610316000000
H     1.976272000000     -0.854846000000     -3.910450000000
H     2.021323000000     -2.681851000000      0.001579000000
H     3.996165000000     -2.118018000000     -4.517331000000
H     4.036336000000     -3.957462000000     -0.611964000000
H     5.042088000000     -3.691318000000     -2.883788000000
C    -0.647454000000     -0.955331000000     -3.074859000000
C    -1.438050000000     -2.108838000000     -3.216760000000
C    -0.524647000000     -0.081150000000     -4.171805000000
C    -2.112616000000     -2.366819000000     -4.410221000000
C    -1.205376000000     -0.342623000000     -5.364283000000
C    -2.005300000000     -1.481360000000     -5.486224000000
H    -1.560974000000     -2.797599000000     -2.386213000000
H     0.101802000000      0.808232000000     -4.110760000000
H    -2.735238000000     -3.260600000000     -4.489530000000
H    -1.104126000000      0.351483000000     -6.201847000000
H    -2.541476000000     -1.679007000000     -6.417337000000
C     1.294746000000     -0.292524000000      3.426102000000
C     1.611741000000     -1.633856000000      3.715150000000
C     0.881002000000      0.541011000000      4.482575000000
C     1.535920000000     -2.119712000000      5.021980000000
C     0.793082000000      0.046916000000      5.787236000000
C     1.122563000000     -1.282411000000      6.062775000000
H     1.924748000000     -2.312037000000      2.922461000000
H     0.625740000000      1.584679000000      4.292795000000
H     1.799970000000     -3.160107000000      5.226028000000
H     0.470969000000      0.711346000000      6.592568000000
H     1.059376000000     -1.665206000000      7.083972000000
C     1.338777000000      2.159249000000      1.917982000000
C     2.517020000000      2.702863000000      2.463466000000
C     0.281899000000      3.012977000000      1.577172000000
C     2.620866000000      4.076449000000      2.680851000000
C     0.392923000000      4.390389000000      1.793228000000
C     1.556355000000      4.924662000000      2.350104000000
H     3.356171000000      2.051519000000      2.717638000000
H    -0.608900000000      2.601156000000      1.111572000000
H     3.538663000000      4.488620000000      3.106862000000
H    -0.435186000000      5.047733000000      1.515713000000
H     1.640460000000      6.000541000000      2.521873000000
Rh   -0.737404000000     -0.757028000000      0.473364000000
O    -0.615437000000      4.311857000000     -2.172202000000
C    -0.228466000000      5.684159000000     -2.121737000000
H     0.083012000000      5.970651000000     -1.104930000000
H     0.605575000000      5.887723000000     -2.810722000000
H    -1.114693000000      6.256548000000     -2.423633000000
O     5.999118000000     -1.728646000000      1.345536000000
C     7.217188000000     -1.945845000000      0.637341000000
H     7.032323000000     -2.450231000000     -0.324145000000
H     7.736065000000     -0.995437000000      0.436750000000
H     7.831878000000     -2.582099000000      1.286322000000
N    -3.719294000000      2.522286000000      0.656759000000
C    -4.948456000000      3.097582000000      1.246226000000
H    -4.866631000000      3.170901000000      2.338244000000
H    -5.800550000000      2.442245000000      1.009313000000
C    -5.063928000000      4.455119000000      0.546851000000
H    -6.100232000000      4.820579000000      0.526287000000
H    -4.453376000000      5.206050000000      1.075418000000
C    -4.480652000000      4.178813000000     -0.844752000000
H    -4.177601000000      5.086603000000     -1.384758000000
H    -5.219024000000      3.645382000000     -1.465232000000
C    -3.295648000000      3.260236000000     -0.550097000000
H    -2.369733000000      3.818861000000     -0.340212000000
H    -3.068078000000      2.552404000000     -1.354624000000
C    -2.988806000000      1.496211000000      1.092462000000
O    -1.923700000000      1.184581000000      0.509879000000
C    -3.409421000000      0.750025000000      2.323036000000
F    -4.722635000000      0.750013000000      2.586616000000
C    -2.558376000000      0.126800000000      3.139676000000
H    -1.484830000000      0.170910000000      2.964868000000
H    -2.925388000000     -0.403494000000      4.019342000000
131
TSAA2c
C     3.812658000000      3.358430000000     -0.491314000000
O     4.627527000000      3.627017000000      0.344210000000
O     3.726253000000      3.999069000000     -1.691698000000
C     2.741668000000      2.300096000000     -0.548608000000
C     2.876782000000      0.997256000000     -0.203322000000
C     2.571358000000      3.537640000000     -2.467420000000
H     2.919760000000      2.713097000000     -3.114468000000
C     1.647727000000      2.949101000000     -1.363321000000
C     1.045850000000      4.130427000000     -0.545413000000
H     0.274308000000      4.631748000000     -1.146850000000
H     0.583221000000      3.765107000000      0.374966000000
H     1.797706000000      4.879536000000     -0.259902000000
C     3.897400000000      0.497281000000      0.766461000000
C     5.276190000000      0.714078000000      0.587232000000
C     3.477473000000     -0.246003000000      1.885370000000
C     6.200934000000      0.206102000000      1.501021000000
C     4.403627000000     -0.753302000000      2.799000000000
C     5.770723000000     -0.531951000000      2.609002000000
H     5.626682000000      1.279624000000     -0.274883000000
H     2.417952000000     -0.445103000000      2.034017000000
H     7.266532000000      0.391321000000      1.345812000000
H     4.049592000000     -1.323200000000      3.661494000000
H     6.497530000000     -0.927274000000      3.322712000000
C     2.063095000000      4.678695000000     -3.318928000000
H     1.163378000000      4.360096000000     -3.868529000000
H     1.814867000000      5.558693000000     -2.710566000000
H     2.828591000000      4.973475000000     -4.051554000000
C     0.493077000000      2.000233000000     -1.735803000000
H     0.442226000000      1.833192000000     -2.820635000000
H    -0.463002000000      2.430058000000     -1.420606000000
C    -3.033274000000      0.421322000000      0.618984000000
C    -4.309013000000      0.870899000000      0.194904000000
C    -2.041783000000      1.404682000000      0.784958000000
N    -4.578892000000      2.124704000000     -0.139555000000
C    -2.317096000000      2.725155000000      0.406882000000
C    -3.601343000000      3.022597000000     -0.073579000000
H    -1.594442000000      3.533065000000      0.484041000000
C    -2.793857000000     -1.029705000000      0.791577000000
C    -2.021276000000     -1.796087000000     -0.106542000000
C    -3.387306000000     -1.722217000000      1.872027000000
C    -1.871660000000     -3.166286000000      0.115726000000
N    -3.237926000000     -3.021861000000      2.091239000000
C    -2.493398000000     -3.723886000000      1.246194000000
H    -1.314346000000     -3.827975000000     -0.539385000000
O    -4.110230000000     -0.993416000000      2.729210000000
C    -4.739375000000     -1.657672000000      3.820280000000
H    -5.446846000000     -2.422083000000      3.463479000000
H    -3.993532000000     -2.143488000000      4.467587000000
H    -5.274349000000     -0.877651000000      4.376638000000
O    -5.275276000000     -0.050321000000      0.104608000000
C    -6.582404000000      0.373110000000     -0.269455000000
H    -6.983436000000      1.099720000000      0.453998000000
H    -6.576990000000      0.836974000000     -1.267015000000
H    -7.199659000000     -0.534149000000     -0.275526000000
P    -1.188024000000     -0.929655000000     -1.528553000000
P    -0.333212000000      0.923611000000      1.313034000000
C    -0.530957000000     -0.372787000000      2.619711000000
C    -1.236176000000     -0.089457000000      3.802480000000
C     0.069243000000     -1.632843000000      2.464862000000
C    -1.341898000000     -1.051954000000      4.806657000000
C    -0.038971000000     -2.592993000000      3.475548000000
C    -0.743713000000     -2.306845000000      4.646686000000
H    -1.714063000000      0.880154000000      3.943779000000
H     0.611636000000     -1.879300000000      1.554240000000
H    -1.895363000000     -0.819792000000      5.719613000000
H     0.420274000000     -3.574434000000      3.334716000000
H    -0.828865000000     -3.058808000000      5.434940000000
C     0.224569000000      2.356587000000      2.348728000000
C    -0.689346000000      3.192289000000      3.020355000000
C     1.597507000000      2.580618000000      2.541743000000
C    -0.235547000000      4.237024000000      3.828939000000
C     2.049946000000      3.629900000000      3.344703000000
C     1.134697000000      4.466633000000      3.986802000000
H    -1.763897000000      3.044036000000      2.912313000000
H     2.335027000000      1.949660000000      2.061247000000
H    -0.961968000000      4.876627000000      4.336026000000
H     3.125160000000      3.790455000000      3.450476000000
H     1.485177000000      5.292681000000      4.610193000000
C    -0.735734000000     -2.269769000000     -2.719299000000
C     0.175342000000     -3.278410000000     -2.343936000000
C    -1.203922000000     -2.243756000000     -4.044269000000
C     0.573001000000     -4.252698000000     -3.260983000000
C    -0.792818000000     -3.216727000000     -4.961333000000
C     0.088933000000     -4.227321000000     -4.573050000000
H     0.597864000000     -3.287427000000     -1.340229000000
H    -1.892062000000     -1.465308000000     -4.374078000000
H     1.270492000000     -5.033648000000     -2.948196000000
H    -1.169671000000     -3.180513000000     -5.986143000000
H     0.403566000000     -4.988732000000     -5.290513000000
C    -2.615950000000     -0.127270000000     -2.370601000000
C    -3.803292000000     -0.871301000000     -2.513787000000
C    -2.539178000000      1.152166000000     -2.937139000000
C    -4.886879000000     -0.338545000000     -3.210043000000
C    -3.634025000000      1.687447000000     -3.623567000000
C    -4.808035000000      0.945202000000     -3.762345000000
H    -3.883680000000     -1.867984000000     -2.075984000000
H    -1.632560000000      1.740530000000     -2.846429000000
H    -5.801415000000     -0.926705000000     -3.314669000000
H    -3.562775000000      2.690635000000     -4.050069000000
H    -5.661370000000      1.362978000000     -4.301942000000
Rh    0.776957000000      0.191246000000     -0.766793000000
N     3.996818000000     -2.429733000000     -0.626671000000
C     5.321945000000     -2.317605000000     -1.280828000000
H     5.856547000000     -1.450429000000     -0.868015000000
H     5.210116000000     -2.171309000000     -2.362795000000
C     6.005938000000     -3.634721000000     -0.900726000000
H     5.738653000000     -4.425305000000     -1.621213000000
H     7.100865000000     -3.540512000000     -0.898103000000
C     5.415230000000     -3.950923000000      0.479500000000
H     5.882342000000     -3.313994000000      1.248262000000
H     5.540376000000     -5.000207000000      0.780632000000
C     3.944857000000     -3.561817000000      0.321264000000
H     3.458919000000     -3.235663000000      1.251103000000
H     3.339228000000     -4.376413000000     -0.111402000000
C     2.950309000000     -1.628595000000     -0.748129000000
O     1.855940000000     -1.841929000000     -0.174839000000
C     2.950016000000     -0.370630000000     -1.604087000000
F     4.162768000000      0.054035000000     -2.063120000000
C     1.850930000000     -0.335450000000     -2.523638000000
H     1.492749000000     -1.304139000000     -2.875583000000
H     1.944827000000      0.412363000000     -3.316122000000
O    -3.832613000000      4.280766000000     -0.471659000000
C    -5.128375000000      4.604071000000     -0.969719000000
H    -5.091089000000      5.668443000000     -1.233964000000
H    -5.373086000000      4.000626000000     -1.858110000000
H    -5.903827000000      4.430166000000     -0.207366000000
O    -2.304810000000     -5.031950000000      1.462894000000
C    -2.918850000000     -5.622074000000      2.605723000000
H    -2.562226000000     -5.149982000000      3.534702000000
H    -4.015040000000     -5.524075000000      2.564845000000
H    -2.633805000000     -6.681523000000      2.585865000000
131
TSAA2h
C    -3.330557000000      4.229744000000      0.256919000000
O    -4.223026000000      4.482430000000     -0.501254000000
O    -3.062482000000      4.949863000000      1.382441000000
C    -2.335835000000      3.109807000000      0.257043000000
C    -2.558835000000      1.810953000000     -0.017637000000
C    -1.952767000000      4.364218000000      2.129785000000
H    -2.384026000000      3.617547000000      2.822911000000
C    -1.142933000000      3.597864000000      1.037407000000
C    -0.318632000000      4.609776000000      0.206536000000
H     0.122509000000      4.122822000000     -0.667827000000
H    -0.930596000000      5.450748000000     -0.151784000000
H     0.497511000000      5.017044000000      0.821221000000
C    -3.777864000000      1.194822000000     -0.592971000000
C    -5.010431000000      1.303228000000      0.078084000000
C    -3.711102000000      0.406895000000     -1.755333000000
C    -6.146283000000      0.651680000000     -0.407721000000
C    -4.850135000000     -0.230919000000     -2.249587000000
C    -6.070420000000     -0.116721000000     -1.574453000000
H    -5.074714000000      1.903532000000      0.988409000000
H    -2.758396000000      0.280966000000     -2.269091000000
H    -7.095646000000      0.750356000000      0.124052000000
H    -4.781661000000     -0.824693000000     -3.164568000000
H    -6.960785000000     -0.620378000000     -1.958858000000
C    -1.263184000000      5.452507000000      2.920723000000
H    -0.394446000000      5.035064000000      3.453320000000
H    -0.922037000000      6.267986000000      2.268754000000
H    -1.954924000000      5.875110000000      3.663983000000
C    -0.231000000000      2.435469000000      1.505992000000
H    -0.288983000000      2.297411000000      2.598346000000
H     0.811666000000      2.662627000000      1.258258000000
C     3.037027000000     -0.225957000000     -0.632330000000
C     4.391932000000     -0.116951000000     -0.236452000000
C     2.334070000000      0.984437000000     -0.816786000000
N     4.989706000000      1.033642000000      0.042309000000
C     2.946371000000      2.193628000000     -0.469232000000
C     4.279018000000      2.153627000000     -0.025750000000
H     2.447484000000      3.158316000000     -0.532047000000
C     2.379145000000     -1.550414000000     -0.734445000000
C     1.368322000000     -1.954228000000      0.163562000000
C     2.666549000000     -2.435159000000     -1.801548000000
C     0.617973000000     -3.099500000000     -0.115546000000
N     1.981737000000     -3.546316000000     -2.042046000000
C     0.955025000000     -3.842800000000     -1.254813000000
H    -0.235330000000     -3.408604000000      0.478923000000
O     3.654756000000     -2.082932000000     -2.629017000000
C     3.983475000000     -2.957321000000     -3.704665000000
H     4.299945000000     -3.942722000000     -3.329169000000
H     3.123174000000     -3.096029000000     -4.376291000000
H     4.810388000000     -2.473936000000     -4.239945000000
O     5.074041000000     -1.257705000000     -0.100575000000
C     6.449155000000     -1.187326000000      0.265634000000
H     7.028473000000     -0.627245000000     -0.484514000000
H     6.572385000000     -0.697289000000      1.242934000000
H     6.798313000000     -2.226412000000      0.313838000000
P     0.909838000000     -0.841151000000      1.564489000000
P     0.557038000000      0.953980000000     -1.337924000000
C     0.451397000000     -0.323148000000     -2.673534000000
C     1.327037000000     -0.228841000000     -3.771277000000
C    -0.555611000000     -1.298311000000     -2.678578000000
C     1.193642000000     -1.098129000000     -4.852204000000
C    -0.687951000000     -2.162926000000     -3.771415000000
C     0.181769000000     -2.066792000000     -4.857823000000
H     2.119249000000      0.521538000000     -3.782961000000
H    -1.221771000000     -1.402098000000     -1.826205000000
H     1.880920000000     -1.017043000000     -5.697542000000
H    -1.473025000000     -2.923104000000     -3.760322000000
H     0.075908000000     -2.742291000000     -5.710239000000
C     0.316541000000      2.444978000000     -2.409690000000
C     1.376371000000      3.150836000000     -3.007165000000
C    -1.000370000000      2.800456000000     -2.748326000000
C     1.117716000000      4.218669000000     -3.871226000000
C    -1.256337000000      3.867442000000     -3.610715000000
C    -0.196840000000      4.589862000000     -4.165986000000
H     2.412237000000      2.877509000000     -2.810072000000
H    -1.842017000000      2.254068000000     -2.335329000000
H     1.954799000000      4.760249000000     -4.318193000000
H    -2.290937000000      4.133388000000     -3.839062000000
H    -0.393971000000      5.431228000000     -4.834444000000
C     0.315016000000     -1.884130000000      2.968121000000
C     0.406798000000     -3.281747000000      3.050170000000
C    -0.149786000000     -1.171011000000      4.088790000000
C    -0.010695000000     -3.949839000000      4.207675000000
C    -0.562185000000     -1.837623000000      5.241176000000
C    -0.506744000000     -3.234727000000      5.298717000000
H     0.822381000000     -3.864533000000      2.229808000000
H    -0.168404000000     -0.079825000000      4.066974000000
H     0.064169000000     -5.038913000000      4.253146000000
H    -0.923365000000     -1.265210000000      6.098638000000
H    -0.834704000000     -3.760792000000      6.198232000000
C     2.505398000000     -0.299310000000      2.311695000000
C     3.463707000000     -1.282288000000      2.621520000000
C     2.732781000000      1.028196000000      2.696065000000
C     4.635228000000     -0.931950000000      3.289352000000
C     3.910878000000      1.374823000000      3.366608000000
C     4.863516000000      0.399024000000      3.661560000000
H     3.297597000000     -2.322314000000      2.333215000000
H     2.000414000000      1.798262000000      2.473236000000
H     5.374650000000     -1.701760000000      3.521912000000
H     4.080697000000      2.415731000000      3.651197000000
H     5.782844000000      0.670218000000      4.186136000000
Rh   -0.794998000000      0.608058000000      0.658999000000
N    -3.583597000000     -2.637235000000      0.542590000000
C    -4.845555000000     -3.017731000000      1.213967000000
H    -5.365076000000     -2.127989000000      1.590676000000
H    -4.630762000000     -3.678430000000      2.069087000000
C    -5.612035000000     -3.745483000000      0.105370000000
H    -6.354205000000     -4.449120000000      0.507567000000
H    -6.141957000000     -3.007727000000     -0.518984000000
C    -4.498731000000     -4.421757000000     -0.705605000000
H    -4.813450000000     -4.717365000000     -1.716220000000
H    -4.143597000000     -5.327477000000     -0.187342000000
C    -3.394388000000     -3.361701000000     -0.732180000000
H    -3.521040000000     -2.647580000000     -1.562323000000
H    -2.375492000000     -3.771388000000     -0.798073000000
C    -2.759006000000     -1.644718000000      0.864386000000
O    -1.827550000000     -1.307287000000      0.086544000000
C    -2.869049000000     -0.887176000000      2.139458000000
F    -3.618047000000     -1.421903000000      3.113662000000
C    -2.154085000000      0.239325000000      2.292185000000
H    -2.344671000000      1.127051000000      1.154096000000
H    -2.212827000000      0.785657000000      3.237410000000
O     4.839581000000      3.313442000000      0.337568000000
C     6.191401000000      3.297726000000      0.792388000000
H     6.299363000000      2.663589000000      1.685971000000
H     6.869321000000      2.918970000000      0.011729000000
H     6.437819000000      4.339274000000      1.033930000000
O     0.171977000000     -4.893493000000     -1.551140000000
C     0.490058000000     -5.664771000000     -2.708711000000
H    -0.264882000000     -6.459654000000     -2.755972000000
H     0.449932000000     -5.045497000000     -3.617978000000
H     1.496607000000     -6.103471000000     -2.628539000000
131
TSAD2c
C    -3.347830000000     -3.568952000000     -0.014830000000
O    -4.361276000000     -3.594112000000     -0.657913000000
O    -2.586960000000     -4.676510000000      0.178592000000
C    -2.660300000000     -2.418275000000      0.679138000000
C    -2.787691000000     -1.111427000000      0.369064000000
C    -1.342852000000     -4.347411000000      0.829348000000
H    -0.612781000000     -4.114424000000      0.031941000000
C    -1.632245000000     -3.028855000000      1.609601000000
C    -2.293977000000     -3.303686000000      2.975801000000
H    -1.581258000000     -3.768480000000      3.673491000000
H    -2.650028000000     -2.362842000000      3.417603000000
H    -3.164235000000     -3.970602000000      2.874561000000
C    -3.853879000000     -0.570878000000     -0.503152000000
C    -5.199251000000     -0.879082000000     -0.214007000000
C    -3.588005000000      0.284588000000     -1.584963000000
C    -6.234401000000     -0.361540000000     -0.992646000000
C    -4.620590000000      0.793278000000     -2.371789000000
C    -5.950346000000      0.473865000000     -2.078180000000
H    -5.425612000000     -1.534446000000      0.626487000000
H    -2.563695000000      0.562610000000     -1.800716000000
H    -7.268879000000     -0.620183000000     -0.754459000000
H    -4.382584000000      1.442555000000     -3.217735000000
H    -6.761175000000      0.872702000000     -2.692703000000
C    -0.853271000000     -5.541957000000      1.617611000000
H     0.083553000000     -5.290412000000      2.138510000000
H    -1.595944000000     -5.864210000000      2.360400000000
H    -0.657013000000     -6.385331000000      0.939793000000
C    -0.370352000000     -2.170299000000      1.742528000000
H     0.496872000000     -2.669635000000      1.298543000000
H    -0.143603000000     -1.989901000000      2.797552000000
C     2.139776000000      1.303856000000     -1.305615000000
C     2.519527000000      2.657147000000     -1.483459000000
C     0.833664000000      0.959447000000     -1.707813000000
N     1.705083000000      3.602283000000     -1.933457000000
C    -0.035925000000      1.961329000000     -2.150360000000
C     0.452104000000      3.273138000000     -2.227855000000
H    -1.077132000000      1.782975000000     -2.400328000000
C     3.095630000000      0.370953000000     -0.660780000000
C     2.965352000000     -0.091167000000      0.665382000000
C     4.247595000000     -0.048835000000     -1.366578000000
C     3.955534000000     -0.912198000000      1.209251000000
N     5.179753000000     -0.845718000000     -0.860654000000
C     5.040125000000     -1.269400000000      0.389258000000
H     3.947098000000     -1.273234000000      2.232916000000
O     4.363165000000      0.371663000000     -2.630160000000
C     5.509780000000     -0.025766000000     -3.375411000000
H     6.435810000000      0.326271000000     -2.895398000000
H     5.556524000000     -1.121586000000     -3.468758000000
H     5.397339000000      0.435082000000     -4.364855000000
O     3.770701000000      2.982907000000     -1.138150000000
C     4.192596000000      4.332899000000     -1.304402000000
H     4.131452000000      4.639240000000     -2.360114000000
H     3.575516000000      5.015026000000     -0.701048000000
H     5.234398000000      4.363613000000     -0.961256000000
P     1.459769000000      0.426543000000      1.618533000000
P     0.208097000000     -0.749798000000     -1.394518000000
C     1.601140000000     -1.883793000000     -1.838588000000
C     2.095832000000     -1.852090000000     -3.154876000000
C     2.133832000000     -2.813265000000     -0.934809000000
C     3.109296000000     -2.725615000000     -3.548044000000
C     3.147276000000     -3.690339000000     -1.331219000000
C     3.638018000000     -3.647883000000     -2.637797000000
H     1.693653000000     -1.138250000000     -3.875790000000
H     1.785167000000     -2.837134000000      0.094277000000
H     3.487799000000     -2.686306000000     -4.572147000000
H     3.561939000000     -4.397566000000     -0.609211000000
H     4.431611000000     -4.331620000000     -2.948279000000
C    -0.943216000000     -1.182235000000     -2.765189000000
C    -1.080027000000     -0.461700000000     -3.962976000000
C    -1.696145000000     -2.353500000000     -2.588448000000
C    -2.002894000000     -0.877701000000     -4.927495000000
C    -2.624545000000     -2.761794000000     -3.544655000000
C    -2.790237000000     -2.013014000000     -4.713433000000
H    -0.476060000000      0.425657000000     -4.153179000000
H    -1.556009000000     -2.956728000000     -1.693867000000
H    -2.106931000000     -0.305044000000     -5.852350000000
H    -3.228005000000     -3.652667000000     -3.358866000000
H    -3.525259000000     -2.319338000000     -5.461353000000
C     1.736823000000     -0.065906000000      3.374448000000
C     2.025970000000     -1.396560000000      3.735083000000
C     1.523812000000      0.875612000000      4.397917000000
C     2.121587000000     -1.766540000000      5.078199000000
C     1.608078000000      0.498200000000      5.741020000000
C     1.910666000000     -0.821164000000      6.086144000000
H     2.177833000000     -2.158288000000      2.971248000000
H     1.295788000000      1.913831000000      4.152894000000
H     2.359882000000     -2.801073000000      5.336154000000
H     1.440938000000      1.245380000000      6.520346000000
H     1.982660000000     -1.112706000000      7.136465000000
C     1.702747000000      2.253424000000      1.661503000000
C     2.971026000000      2.737892000000      2.034756000000
C     0.679573000000      3.159847000000      1.354496000000
C     3.199930000000      4.110292000000      2.119135000000
C     0.919426000000      4.536086000000      1.435370000000
C     2.172288000000      5.014324000000      1.822913000000
H     3.782047000000      2.041623000000      2.258975000000
H    -0.292207000000      2.803675000000      1.019884000000
H     4.186947000000      4.476505000000      2.411153000000
H     0.118086000000      5.235059000000      1.183836000000
H     2.354332000000      6.089842000000      1.888144000000
Rh   -0.667204000000     -0.331817000000      0.855031000000
O    -0.409070000000      4.225839000000     -2.615295000000
C     0.059966000000      5.569561000000     -2.682953000000
H    -0.795976000000      6.170586000000     -3.015240000000
H     0.409133000000      5.918029000000     -1.697820000000
H     0.891031000000      5.667209000000     -3.398856000000
O     5.961098000000     -2.085215000000      0.916738000000
C     7.071092000000     -2.464873000000      0.106728000000
H     6.737495000000     -2.999251000000     -0.796661000000
H     7.655596000000     -1.585328000000     -0.205650000000
H     7.686296000000     -3.124568000000      0.731426000000
N    -3.918292000000      2.297958000000      1.029423000000
C    -5.173419000000      2.117904000000      1.794969000000
H    -4.963897000000      1.984500000000      2.864486000000
H    -5.691392000000      1.219683000000      1.428466000000
C    -5.959631000000      3.393523000000      1.473914000000
H    -7.044190000000      3.236672000000      1.557443000000
H    -5.681693000000      4.198468000000      2.174096000000
C    -5.499506000000      3.742980000000      0.052048000000
H    -5.705153000000      4.784690000000     -0.230803000000
H    -5.991743000000      3.082830000000     -0.680213000000
C    -4.002628000000      3.433614000000      0.088357000000
H    -3.410012000000      4.277296000000      0.481744000000
H    -3.571216000000      3.143005000000     -0.878765000000
C    -2.840104000000      1.529837000000      1.041944000000
O    -1.828296000000      1.747932000000      0.338521000000
C    -2.696462000000      0.311647000000      1.930537000000
F    -3.812190000000     -0.210081000000      2.494793000000
C    -1.498045000000      0.328406000000      2.707467000000
H    -1.055015000000      1.308673000000      2.902004000000
H    -1.456630000000     -0.358205000000      3.556286000000
131
TSAD2h
C    -1.646527000000      4.631311000000     -1.330019000000
O    -2.537999000000      5.314257000000     -0.901318000000
O    -0.512724000000      5.160820000000     -1.858701000000
C    -1.511918000000      3.137907000000     -1.382435000000
C    -2.180452000000      2.167402000000     -0.721299000000
C     0.476129000000      4.137812000000     -2.136438000000
H     1.088791000000      4.028056000000     -1.230847000000
C    -0.360931000000      2.837372000000     -2.319688000000
C    -0.902669000000      2.764909000000     -3.765419000000
H    -0.092285000000      2.539025000000     -4.475062000000
H    -1.672027000000      1.990636000000     -3.861836000000
H    -1.365484000000      3.717538000000     -4.064027000000
C    -3.342556000000      2.272761000000      0.180660000000
C    -3.473794000000      3.292147000000      1.144582000000
C    -4.361240000000      1.300675000000      0.112115000000
C    -4.557651000000      3.315549000000      2.020416000000
C    -5.455453000000      1.333800000000      0.975990000000
C    -5.552305000000      2.335796000000      1.945647000000
H    -2.735894000000      4.088249000000      1.199719000000
H    -4.305915000000      0.520207000000     -0.644184000000
H    -4.625843000000      4.110309000000      2.766734000000
H    -6.236050000000      0.573569000000      0.891000000000
H    -6.401151000000      2.358203000000      2.633229000000
C     1.363011000000      4.593657000000     -3.274594000000
H     2.095743000000      3.806682000000     -3.512671000000
H     0.786660000000      4.828569000000     -4.179832000000
H     1.913969000000      5.497599000000     -2.976049000000
C     0.371187000000      1.556246000000     -1.895874000000
H     1.288516000000      1.781159000000     -1.337638000000
H     0.662927000000      0.966105000000     -2.775791000000
C     2.562352000000     -0.583637000000      1.244191000000
C     3.365145000000     -1.546902000000      1.916157000000
C     1.493828000000     -0.043403000000      1.995715000000
N     3.180639000000     -1.947801000000      3.164914000000
C     1.300308000000     -0.468721000000      3.314490000000
C     2.171069000000     -1.427639000000      3.850277000000
H     0.485352000000     -0.114299000000      3.938836000000
C     2.944097000000     -0.324334000000     -0.176030000000
C     2.288415000000     -0.890806000000     -1.292584000000
C     4.191912000000      0.287897000000     -0.448745000000
C     2.866910000000     -0.822255000000     -2.559093000000
N     4.732871000000      0.389869000000     -1.656183000000
C     4.100180000000     -0.159635000000     -2.685796000000
H     2.423887000000     -1.266530000000     -3.446231000000
O     4.858791000000      0.798930000000      0.598621000000
C     6.141648000000      1.379216000000      0.375915000000
H     6.837745000000      0.642552000000     -0.053191000000
H     6.075542000000      2.238412000000     -0.309545000000
H     6.495495000000      1.705639000000      1.361895000000
O     4.349019000000     -2.113635000000      1.203561000000
C     5.172086000000     -3.088508000000      1.836674000000
H     5.694806000000     -2.661886000000      2.706453000000
H     4.574418000000     -3.948622000000      2.175321000000
H     5.897135000000     -3.404989000000      1.076189000000
P     0.583522000000     -1.526830000000     -1.029114000000
P     0.211841000000      1.101137000000      1.281820000000
C     1.036419000000      2.746256000000      1.218066000000
C     2.429594000000      2.886311000000      1.135062000000
C     0.236471000000      3.903108000000      1.240451000000
C     3.002677000000      4.159365000000      1.040496000000
C     0.811213000000      5.171393000000      1.158561000000
C     2.199328000000      5.302960000000      1.045822000000
H     3.085223000000      2.020127000000      1.168636000000
H    -0.842212000000      3.813232000000      1.336977000000
H     4.089562000000      4.251171000000      0.974629000000
H     0.167845000000      6.053666000000      1.163554000000
H     2.652370000000      6.294325000000      0.972070000000
C    -0.996459000000      1.301363000000      2.659004000000
C    -2.159377000000      0.515431000000      2.686967000000
C    -0.744303000000      2.191377000000      3.719843000000
C    -3.057912000000      0.627094000000      3.750786000000
C    -1.647696000000      2.299306000000      4.778508000000
C    -2.808192000000      1.518811000000      4.795776000000
H    -2.383994000000     -0.171677000000      1.874694000000
H     0.161549000000      2.799092000000      3.729288000000
H    -3.968000000000      0.023738000000      3.748732000000
H    -1.440938000000      2.995526000000      5.594752000000
H    -3.516905000000      1.609544000000      5.622439000000
C     0.063932000000     -2.507165000000     -2.498422000000
C     0.012711000000     -1.913460000000     -3.774557000000
C    -0.478948000000     -3.793404000000     -2.334846000000
C    -0.524397000000     -2.603602000000     -4.861190000000
C    -1.029100000000     -4.477493000000     -3.425041000000
C    -1.048344000000     -3.889547000000     -4.690363000000
H     0.365698000000     -0.892477000000     -3.923128000000
H    -0.476358000000     -4.272717000000     -1.355419000000
H    -0.547086000000     -2.128192000000     -5.844453000000
H    -1.440795000000     -5.479045000000     -3.278528000000
H    -1.477133000000     -4.424872000000     -5.540435000000
C     0.784855000000     -2.810533000000      0.270524000000
C     1.783278000000     -3.787619000000      0.099401000000
C    -0.038026000000     -2.852162000000      1.404340000000
C     1.947014000000     -4.794001000000      1.051156000000
C     0.135802000000     -3.859637000000      2.358961000000
C     1.124174000000     -4.831167000000      2.183442000000
H     2.438854000000     -3.755424000000     -0.773664000000
H    -0.804333000000     -2.093089000000      1.548539000000
H     2.723232000000     -5.549950000000      0.911448000000
H    -0.494899000000     -3.871567000000      3.250961000000
H     1.259391000000     -5.616009000000      2.931465000000
Rh   -0.863566000000      0.341299000000     -0.728161000000
O     1.938240000000     -1.840845000000      5.101353000000
C     2.796419000000     -2.834386000000      5.655845000000
H     2.426332000000     -3.017089000000      6.672497000000
H     2.759503000000     -3.763822000000      5.065882000000
H     3.840484000000     -2.485616000000      5.690190000000
O     4.636119000000     -0.089359000000     -3.908604000000
C     5.897669000000      0.557161000000     -4.062149000000
H     5.844667000000      1.611693000000     -3.748716000000
H     6.676226000000      0.055400000000     -3.466346000000
H     6.139476000000      0.492405000000     -5.130317000000
N    -3.815344000000     -2.841446000000     -0.496174000000
C    -4.691665000000     -3.627217000000     -1.395290000000
H    -4.072251000000     -4.269744000000     -2.041983000000
H    -5.281255000000     -2.968414000000     -2.043993000000
C    -5.544022000000     -4.445435000000     -0.420355000000
H    -6.419622000000     -3.856284000000     -0.101631000000
H    -5.914398000000     -5.374208000000     -0.876278000000
C    -4.601035000000     -4.676837000000      0.766661000000
H    -3.882140000000     -5.479407000000      0.532983000000
H    -5.123033000000     -4.955088000000      1.692603000000
C    -3.866671000000     -3.340418000000      0.893336000000
H    -2.849292000000     -3.424243000000      1.298661000000
H    -4.415085000000     -2.614803000000      1.518731000000
C    -3.038509000000     -1.798966000000     -0.794696000000
O    -2.382773000000     -1.202700000000      0.097934000000
C    -2.887630000000     -1.286682000000     -2.182028000000
F    -3.432361000000     -2.005860000000     -3.173160000000
C    -2.152246000000     -0.189179000000     -2.426538000000
H    -2.262155000000      0.912410000000     -1.635297000000
H    -2.018971000000      0.092939000000     -3.471688000000
131
TSBA2c
C     3.236630000000      3.357194000000     -1.044947000000
O     4.171199000000      3.653581000000     -0.349218000000
O     2.559554000000      4.282089000000     -1.761130000000
C     2.595186000000      2.015198000000     -1.281092000000
C     2.797926000000      0.886953000000     -0.556447000000
C     1.386734000000      3.760407000000     -2.419842000000
H     1.461202000000      4.087848000000     -3.467361000000
C     1.550513000000      2.186982000000     -2.364657000000
C     2.141663000000      1.798147000000     -3.743198000000
H     2.973182000000      2.472610000000     -4.000204000000
H     2.548353000000      0.784823000000     -3.768412000000
H     1.369179000000      1.893589000000     -4.522914000000
C     3.845312000000      0.718636000000      0.477750000000
C     5.185461000000      1.030678000000      0.171200000000
C     3.562060000000      0.185890000000      1.747611000000
C     6.198020000000      0.837105000000      1.110419000000
C     4.572013000000      0.006270000000      2.692863000000
C     5.895816000000      0.329199000000      2.378474000000
H     5.426883000000      1.431577000000     -0.812491000000
H     2.545932000000     -0.104055000000      1.995334000000
H     7.228470000000      1.092682000000      0.852188000000
H     4.320233000000     -0.390623000000      3.679170000000
H     6.688072000000      0.185848000000      3.117358000000
C     0.157943000000      4.405984000000     -1.810751000000
H     0.039742000000      4.153928000000     -0.752095000000
H     0.249477000000      5.498786000000     -1.889027000000
H    -0.753531000000      4.094928000000     -2.341691000000
C     0.282761000000      1.408221000000     -1.974332000000
H    -0.237145000000      1.043008000000     -2.865214000000
H    -0.417013000000      2.022930000000     -1.401251000000
C    -2.829776000000      1.099745000000      0.365549000000
C    -3.835983000000      1.946160000000     -0.164407000000
C    -1.677940000000      1.749340000000      0.868221000000
N    -3.742886000000      3.268248000000     -0.245032000000
C    -1.614535000000      3.142649000000      0.856573000000
C    -2.670201000000      3.856338000000      0.267149000000
H    -0.787584000000      3.702171000000      1.284551000000
C    -3.164416000000     -0.329799000000      0.607305000000
C    -2.582094000000     -1.468883000000      0.015632000000
C    -4.176590000000     -0.581469000000      1.572112000000
C    -3.024311000000     -2.742933000000      0.389073000000
N    -4.600171000000     -1.785802000000      1.923398000000
C    -4.038519000000     -2.844592000000      1.352529000000
H    -2.624363000000     -3.661073000000     -0.030321000000
O    -4.702215000000      0.486878000000      2.192023000000
C    -5.742853000000      0.277531000000      3.141425000000
H    -6.610446000000     -0.215875000000      2.676766000000
H    -5.396519000000     -0.346944000000      3.979665000000
H    -6.022634000000      1.275285000000      3.502392000000
O    -4.956350000000      1.357308000000     -0.611499000000
C    -6.006743000000      2.178489000000     -1.113222000000
H    -6.359264000000      2.883463000000     -0.344964000000
H    -5.675664000000      2.754098000000     -1.991492000000
H    -6.814367000000      1.490271000000     -1.393545000000
P    -1.244698000000     -1.339700000000     -1.264790000000
P    -0.165507000000      0.783123000000      1.314316000000
C    -0.706171000000     -0.459186000000      2.553378000000
C    -1.745399000000     -0.170452000000      3.454022000000
C    -0.026459000000     -1.682848000000      2.648614000000
C    -2.112930000000     -1.106731000000      4.421125000000
C    -0.395751000000     -2.614297000000      3.625115000000
C    -1.440831000000     -2.331753000000      4.507773000000
H    -2.287470000000      0.774788000000      3.383891000000
H     0.794795000000     -1.909465000000      1.969130000000
H    -2.931206000000     -0.880115000000      5.108705000000
H     0.134988000000     -3.567091000000      3.690142000000
H    -1.732515000000     -3.063461000000      5.264996000000
C     0.871721000000      1.926140000000      2.324394000000
C     1.539972000000      2.988162000000      1.693749000000
C     1.116528000000      1.693301000000      3.689189000000
C     2.445065000000      3.787936000000      2.390304000000
C     2.018064000000      2.498977000000      4.389800000000
C     2.690869000000      3.539493000000      3.743269000000
H     1.363604000000      3.186693000000      0.640469000000
H     0.623372000000      0.872605000000      4.209969000000
H     2.978561000000      4.578735000000      1.859732000000
H     2.201492000000      2.302058000000      5.448855000000
H     3.410277000000      4.152469000000      4.291173000000
C    -0.879144000000     -3.114458000000     -1.624506000000
C    -0.106191000000     -3.840691000000     -0.699306000000
C    -1.371843000000     -3.768728000000     -2.764853000000
C     0.177351000000     -5.188989000000     -0.920373000000
C    -1.079486000000     -5.119082000000     -2.983967000000
C    -0.303059000000     -5.831245000000     -2.066833000000
H     0.273907000000     -3.355204000000      0.196895000000
H    -1.992820000000     -3.236434000000     -3.485586000000
H     0.775471000000     -5.740502000000     -0.190940000000
H    -1.468572000000     -5.615076000000     -3.876277000000
H    -0.077440000000     -6.886004000000     -2.240915000000
C    -2.123133000000     -0.758469000000     -2.774538000000
C    -3.468366000000     -0.366461000000     -2.753739000000
C    -1.418782000000     -0.713803000000     -3.993484000000
C    -4.088685000000      0.086582000000     -3.923531000000
C    -2.044455000000     -0.274932000000     -5.159896000000
C    -3.382210000000      0.136926000000     -5.126146000000
H    -4.047149000000     -0.400934000000     -1.833727000000
H    -0.379194000000     -1.038564000000     -4.038650000000
H    -5.136098000000      0.395400000000     -3.886807000000
H    -1.485493000000     -0.253230000000     -6.098325000000
H    -3.870540000000      0.488683000000     -6.037973000000
Rh    0.778777000000     -0.197005000000     -0.740563000000
N     4.235420000000     -2.450098000000     -0.194815000000
C     5.501733000000     -2.371356000000     -0.960283000000
H     5.932190000000     -1.366436000000     -0.841801000000
H     5.323760000000     -2.547988000000     -2.028840000000
C     6.374053000000     -3.441129000000     -0.295391000000
H     6.185094000000     -4.425623000000     -0.754224000000
H     7.445205000000     -3.220727000000     -0.404641000000
C     5.892866000000     -3.432101000000      1.161448000000
H     6.304995000000     -2.559147000000      1.693096000000
H     6.169478000000     -4.337072000000      1.719996000000
C     4.378272000000     -3.273244000000      1.023164000000
H     3.899647000000     -2.760093000000      1.868123000000
H     3.865737000000     -4.238973000000      0.874170000000
C     3.090822000000     -1.830761000000     -0.439310000000
O     2.067219000000     -1.968504000000      0.267303000000
C     2.881698000000     -0.893893000000     -1.612342000000
F     3.987207000000     -0.489470000000     -2.291209000000
C     1.707237000000     -1.216345000000     -2.368633000000
H     1.367850000000     -2.252384000000     -2.301158000000
H     1.659681000000     -0.796996000000     -3.372785000000
O    -2.546868000000      5.187857000000      0.207076000000
C    -3.600888000000      5.941458000000     -0.387839000000
H    -3.751718000000      5.650730000000     -1.439402000000
H    -4.548440000000      5.795094000000      0.153778000000
H    -3.289589000000      6.991709000000     -0.327061000000
O    -4.436186000000     -4.073511000000      1.700412000000
C    -5.442942000000     -4.200574000000      2.700277000000
H    -5.114621000000     -3.753350000000      3.652114000000
H    -6.378584000000     -3.709404000000      2.389802000000
H    -5.606600000000     -5.278180000000      2.826499000000
131
TSBA2h
C     2.743816000000      4.462050000000     -0.821175000000
O     3.677409000000      4.821532000000     -0.145603000000
O     1.895082000000      5.339300000000     -1.400991000000
C     2.270593000000      3.086078000000     -1.146758000000
C     2.607666000000      1.917997000000     -0.560577000000
C     0.746710000000      4.691130000000     -2.023086000000
H     0.638433000000      5.167808000000     -3.008002000000
C     1.193473000000      3.195015000000     -2.197763000000
C     1.857287000000      3.091926000000     -3.592830000000
H     2.353649000000      2.124578000000     -3.734606000000
H     1.096904000000      3.213422000000     -4.380494000000
H     2.618130000000      3.876940000000     -3.724971000000
C     3.768983000000      1.654357000000      0.306957000000
C     5.049775000000      2.093615000000     -0.088631000000
C     3.651989000000      0.924534000000      1.504600000000
C     6.170387000000      1.815168000000      0.694028000000
C     4.770756000000      0.661196000000      2.295734000000
C     6.035938000000      1.099947000000      1.890291000000
H     5.156949000000      2.654877000000     -1.018156000000
H     2.676033000000      0.565508000000      1.819165000000
H     7.155256000000      2.159980000000      0.369595000000
H     4.652817000000      0.106024000000      3.229821000000
H     6.914979000000      0.883001000000      2.502116000000
C    -0.484537000000      4.989077000000     -1.189840000000
H    -1.390441000000      4.630902000000     -1.700317000000
H    -0.420674000000      4.526855000000     -0.197402000000
H    -0.576538000000      6.076528000000     -1.057223000000
C     0.127113000000      2.097855000000     -1.993165000000
H    -0.175009000000      1.686877000000     -2.966508000000
H    -0.767803000000      2.488481000000     -1.499992000000
C    -2.885882000000     -0.191084000000      0.747671000000
C    -4.261358000000     -0.225228000000      0.411615000000
C    -2.241699000000      1.061972000000      0.658495000000
N    -4.938850000000      0.823892000000     -0.034165000000
C    -2.942455000000      2.152713000000      0.131234000000
C    -4.291877000000      1.969423000000     -0.212169000000
H    -2.500011000000      3.134758000000     -0.013954000000
C    -2.165925000000     -1.443939000000      1.074394000000
C    -1.180302000000     -1.988244000000      0.224843000000
C    -2.387282000000     -2.114130000000      2.302291000000
C    -0.394039000000     -3.049885000000      0.680944000000
N    -1.673707000000     -3.155910000000      2.711561000000
C    -0.676396000000     -3.581480000000      1.946501000000
H     0.442097000000     -3.453416000000      0.120858000000
O    -3.343751000000     -1.623390000000      3.095015000000
C    -3.591554000000     -2.269047000000      4.342526000000
H    -4.400838000000     -1.700728000000      4.817372000000
H    -3.901063000000     -3.314384000000      4.190819000000
H    -2.693549000000     -2.254352000000      4.977484000000
O    -4.879670000000     -1.404935000000      0.517263000000
C    -6.266859000000     -1.476750000000      0.192772000000
H    -6.860043000000     -0.824900000000      0.852192000000
H    -6.442148000000     -1.177139000000     -0.850948000000
H    -6.554217000000     -2.525136000000      0.340317000000
P    -0.813304000000     -1.138741000000     -1.374753000000
P    -0.441244000000      1.213437000000      1.087335000000
C    -0.257354000000      0.249697000000      2.659501000000
C    -1.075937000000      0.579954000000      3.755928000000
C     0.727766000000     -0.736540000000      2.813287000000
C    -0.901873000000     -0.060978000000      4.981991000000
C     0.904084000000     -1.368424000000      4.049195000000
C     0.094117000000     -1.033743000000      5.135148000000
H    -1.858501000000      1.333749000000      3.657544000000
H     1.338224000000     -1.037354000000      1.966421000000
H    -1.548639000000      0.200096000000      5.822857000000
H     1.672327000000     -2.138862000000      4.152726000000
H     0.230183000000     -1.531383000000      6.098371000000
C    -0.250604000000      2.923956000000      1.770502000000
C     1.047642000000      3.448974000000      1.880497000000
C    -1.321853000000      3.677578000000      2.288180000000
C     1.267732000000      4.718868000000      2.418860000000
C    -1.099552000000      4.944474000000      2.833933000000
C     0.191890000000      5.478362000000      2.884704000000
H     1.904692000000      2.874065000000      1.548764000000
H    -2.340164000000      3.291212000000      2.272206000000
H     2.286598000000      5.109638000000      2.456967000000
H    -1.946447000000      5.516527000000      3.220100000000
H     0.358735000000      6.476617000000      3.295984000000
C    -0.217948000000     -2.391141000000     -2.597514000000
C    -0.146785000000     -3.779190000000     -2.409869000000
C     0.123501000000     -1.861466000000     -3.857325000000
C     0.311637000000     -4.609921000000     -3.441562000000
C     0.575211000000     -2.689122000000     -4.882945000000
C     0.686641000000     -4.069135000000     -4.672079000000
H    -0.469498000000     -4.238154000000     -1.477590000000
H     0.031024000000     -0.788242000000     -4.040272000000
H     0.364347000000     -5.688518000000     -3.275477000000
H     0.842928000000     -2.255893000000     -5.849200000000
H     1.050585000000     -4.719072000000     -5.471093000000
C    -2.462301000000     -0.809285000000     -2.134602000000
C    -3.356913000000     -1.889822000000     -2.253671000000
C    -2.802172000000      0.429689000000     -2.692992000000
C    -4.574636000000     -1.722160000000     -2.910496000000
C    -4.024031000000      0.591411000000     -3.355726000000
C    -4.911908000000     -0.479845000000     -3.463787000000
H    -3.105381000000     -2.863431000000     -1.827235000000
H    -2.130302000000      1.277116000000     -2.603956000000
H    -5.265184000000     -2.564881000000     -2.990560000000
H    -4.281502000000      1.566140000000     -3.776497000000
H    -5.867606000000     -0.351243000000     -3.977461000000
Rh    0.880655000000      0.508530000000     -0.854830000000
N     3.345510000000     -2.968294000000     -0.278956000000
C     4.114127000000     -3.956256000000     -1.072916000000
H     5.071911000000     -3.515385000000     -1.391804000000
H     3.554889000000     -4.247523000000     -1.970170000000
C     4.317468000000     -5.105986000000     -0.081274000000
H     3.442504000000     -5.776769000000     -0.101223000000
H     5.206489000000     -5.703879000000     -0.324459000000
C     4.407191000000     -4.394743000000      1.274362000000
H     5.402747000000     -3.939122000000      1.401207000000
H     4.229207000000     -5.061140000000      2.129698000000
C     3.339597000000     -3.304240000000      1.163337000000
H     3.554369000000     -2.399553000000      1.750371000000
H     2.343212000000     -3.669665000000      1.461509000000
C     2.715907000000     -1.876697000000     -0.705154000000
O     2.010399000000     -1.192954000000      0.084022000000
C     2.797263000000     -1.372906000000     -2.100582000000
F     3.419681000000     -2.129970000000     -3.012486000000
C     2.208293000000     -0.205806000000     -2.417787000000
H     2.463850000000      0.827262000000     -1.535036000000
H     2.257918000000      0.125419000000     -3.456668000000
O    -4.939739000000      3.015500000000     -0.743694000000
C    -6.305923000000      2.837813000000     -1.124638000000
H    -6.402558000000      2.046239000000     -1.883252000000
H    -6.927732000000      2.569348000000     -0.257010000000
H    -6.630167000000      3.800613000000     -1.538357000000
O     0.132191000000     -4.559095000000      2.391485000000
C    -0.101445000000     -5.085585000000      3.699601000000
H     0.675749000000     -5.842789000000      3.860821000000
H    -0.026224000000     -4.294375000000      4.460744000000
H    -1.098838000000     -5.545618000000      3.767789000000
131
TSBD2c
C    -3.707190000000     -3.511543000000     -0.347613000000
O    -4.554922000000     -3.487129000000     -1.194599000000
O    -3.507069000000     -4.577112000000      0.473816000000
C    -2.683940000000     -2.480030000000      0.062638000000
C    -2.851501000000     -1.143787000000      0.076858000000
C    -2.345193000000     -4.386443000000      1.339512000000
H    -1.828965000000     -5.357843000000      1.360735000000
C    -1.524486000000     -3.314920000000      0.559943000000
C    -0.876188000000     -4.038956000000     -0.653567000000
H    -1.601362000000     -4.624372000000     -1.236233000000
H    -0.391228000000     -3.331242000000     -1.332758000000
H    -0.103966000000     -4.732162000000     -0.287512000000
C    -3.973015000000     -0.457940000000     -0.622487000000
C    -5.314016000000     -0.753559000000     -0.313109000000
C    -3.713069000000      0.520959000000     -1.597327000000
C    -6.358331000000     -0.100049000000     -0.968386000000
C    -4.757528000000      1.176063000000     -2.251299000000
C    -6.085507000000      0.868297000000     -1.940412000000
H    -5.537008000000     -1.501160000000      0.448001000000
H    -2.685056000000      0.779245000000     -1.833363000000
H    -7.391820000000     -0.351959000000     -0.718846000000
H    -4.528210000000      1.927000000000     -3.011159000000
H    -6.904177000000      1.377680000000     -2.454536000000
C    -2.806729000000     -3.994857000000      2.732035000000
H    -3.273661000000     -2.997733000000      2.728139000000
H    -3.546608000000     -4.722794000000      3.094533000000
H    -1.960373000000     -3.986975000000      3.435331000000
C    -0.450279000000     -2.499938000000      1.280372000000
H     0.542850000000     -2.906401000000      1.062094000000
H    -0.572666000000     -2.515504000000      2.368230000000
C     2.236810000000      1.426639000000     -0.996272000000
C     2.637254000000      2.781768000000     -0.892423000000
C     0.951142000000      1.192457000000     -1.524383000000
N     1.856778000000      3.810955000000     -1.193401000000
C     0.118892000000      2.276220000000     -1.819856000000
C     0.619690000000      3.568585000000     -1.613574000000
H    -0.904649000000      2.162580000000     -2.165400000000
C     3.158708000000      0.374693000000     -0.500149000000
C     2.977719000000     -0.321049000000      0.712852000000
C     4.338669000000      0.081672000000     -1.223853000000
C     3.946956000000     -1.230220000000      1.142359000000
N     5.254019000000     -0.794001000000     -0.829274000000
C     5.067793000000     -1.433611000000      0.318573000000
H     3.893901000000     -1.771911000000      2.081966000000
O     4.502662000000      0.718803000000     -2.387449000000
C     5.676380000000      0.450735000000     -3.148125000000
H     6.584111000000      0.702974000000     -2.578695000000
H     5.723750000000     -0.611221000000     -3.434193000000
H     5.602988000000      1.081680000000     -4.042830000000
O     3.871349000000      3.011981000000     -0.427024000000
C     4.313332000000      4.360525000000     -0.310032000000
H     4.312628000000      4.863667000000     -1.289342000000
H     3.670230000000      4.926931000000      0.379702000000
H     5.335037000000      4.305697000000      0.086456000000
P     1.434456000000      0.020460000000      1.677177000000
P     0.277223000000     -0.528533000000     -1.590826000000
C     1.678680000000     -1.585818000000     -2.175942000000
C     2.235672000000     -1.369557000000     -3.448000000000
C     2.189057000000     -2.620976000000     -1.378865000000
C     3.282516000000     -2.171589000000     -3.904996000000
C     3.235799000000     -3.423064000000     -1.836786000000
C     3.785038000000     -3.200588000000     -3.102042000000
H     1.861422000000     -0.569084000000     -4.086777000000
H     1.787207000000     -2.786575000000     -0.382686000000
H     3.707955000000     -1.989763000000     -4.894714000000
H     3.631833000000     -4.213181000000     -1.194801000000
H     4.605255000000     -3.826357000000     -3.461743000000
C    -0.830781000000     -0.570695000000     -3.068936000000
C    -1.824247000000     -1.561509000000     -3.138030000000
C    -0.683036000000      0.310171000000     -4.156762000000
C    -2.667278000000     -1.657552000000     -4.245641000000
C    -1.528236000000      0.212875000000     -5.265481000000
C    -2.525533000000     -0.766292000000     -5.311760000000
H    -1.975274000000     -2.249572000000     -2.312727000000
H     0.083931000000      1.085375000000     -4.145083000000
H    -3.449020000000     -2.420166000000     -4.252838000000
H    -1.404233000000      0.910343000000     -6.097454000000
H    -3.190832000000     -0.831421000000     -6.175997000000
C     1.605716000000     -0.807382000000      3.316695000000
C     1.866296000000     -2.186253000000      3.431298000000
C     1.333116000000     -0.076539000000      4.487880000000
C     1.872652000000     -2.809561000000      4.680790000000
C     1.328994000000     -0.706368000000      5.735354000000
C     1.601179000000     -2.072721000000      5.837342000000
H     2.065546000000     -2.789689000000      2.546998000000
H     1.125824000000      0.992968000000      4.434674000000
H     2.089864000000     -3.878160000000      4.747844000000
H     1.116046000000     -0.120037000000      6.632237000000
H     1.603374000000     -2.562210000000      6.813958000000
C     1.684000000000      1.801691000000      2.084572000000
C     2.926040000000      2.175099000000      2.632669000000
C     0.700220000000      2.776662000000      1.875723000000
C     3.164798000000      3.501629000000      2.988360000000
C     0.949937000000      4.107120000000      2.229209000000
C     2.174261000000      4.471762000000      2.791844000000
H     3.708934000000      1.428221000000      2.781622000000
H    -0.243882000000      2.515894000000      1.403098000000
H     4.130926000000      3.781018000000      3.415051000000
H     0.180248000000      4.861974000000      2.050992000000
H     2.363991000000      5.511326000000      3.069983000000
Rh   -0.626113000000     -0.522724000000      0.686570000000
O    -0.211399000000      4.595080000000     -1.851047000000
C     0.272864000000      5.916705000000     -1.631703000000
H     0.573266000000      6.060498000000     -0.581373000000
H     1.141435000000      6.136129000000     -2.272202000000
H    -0.558771000000      6.587470000000     -1.882357000000
O     5.973264000000     -2.329788000000      0.729977000000
C     7.119931000000     -2.555932000000     -0.086228000000
H     6.830258000000     -2.922533000000     -1.083564000000
H     7.707403000000     -1.633023000000     -0.212433000000
H     7.715696000000     -3.314162000000      0.437289000000
N    -3.780033000000      2.192616000000      1.229889000000
C    -5.042303000000      1.979365000000      1.974600000000
H    -4.838514000000      1.645831000000      3.000640000000
H    -5.631774000000      1.201685000000      1.468404000000
C    -5.725594000000      3.348717000000      1.893684000000
H    -6.818743000000      3.264791000000      1.969747000000
H    -5.380375000000      3.996367000000      2.716412000000
C    -5.247010000000      3.901920000000      0.544470000000
H    -5.370801000000      4.989526000000      0.448334000000
H    -5.795055000000      3.418165000000     -0.280272000000
C    -3.779167000000      3.475999000000      0.498223000000
H    -3.117918000000      4.191481000000      1.016535000000
H    -3.377183000000      3.323416000000     -0.512570000000
C    -2.764239000000      1.355892000000      1.088412000000
O    -1.736232000000      1.626993000000      0.428260000000
C    -2.701745000000     -0.008987000000      1.749830000000
F    -3.856593000000     -0.531108000000      2.245366000000
C    -1.527365000000     -0.151860000000      2.563924000000
H    -1.107850000000      0.776432000000      2.963293000000
H    -1.552906000000     -0.967580000000      3.291099000000
131
TSBD2h
C    -3.724331000000     -3.986238000000     -0.047747000000
O    -4.817072000000     -3.962807000000     -0.542476000000
O    -3.210248000000     -5.091499000000      0.559002000000
C    -2.689839000000     -2.907212000000      0.074008000000
C    -2.869312000000     -1.574644000000      0.076965000000
C    -1.921683000000     -4.822211000000      1.177662000000
H    -1.305426000000     -5.715152000000      0.992951000000
C    -1.386317000000     -3.587491000000      0.378229000000
C    -0.802606000000     -4.115792000000     -0.951663000000
H    -1.505629000000     -4.804349000000     -1.443726000000
H    -0.599802000000     -3.297506000000     -1.652054000000
H     0.134419000000     -4.663584000000     -0.772434000000
C    -4.119176000000     -0.896488000000     -0.310204000000
C    -4.847562000000     -0.070809000000      0.572190000000
C    -4.632083000000     -1.090931000000     -1.607744000000
C    -6.012315000000      0.576342000000      0.154166000000
C    -5.794069000000     -0.443182000000     -2.024417000000
C    -6.482222000000      0.406842000000     -1.152113000000
H    -4.533017000000      0.027898000000      1.609907000000
H    -4.106898000000     -1.761490000000     -2.286159000000
H    -6.568508000000      1.197970000000      0.860833000000
H    -6.169373000000     -0.610523000000     -3.036924000000
H    -7.393445000000      0.912975000000     -1.479864000000
C    -2.127591000000     -4.628199000000      2.670753000000
H    -2.703915000000     -3.710957000000      2.872524000000
H    -2.689498000000     -5.481647000000      3.076557000000
H    -1.165465000000     -4.561474000000      3.199967000000
C    -0.426650000000     -2.631329000000      1.105502000000
H     0.615317000000     -2.953102000000      0.987782000000
H    -0.637153000000     -2.616303000000      2.181363000000
C     2.224239000000      1.304157000000     -1.013736000000
C     2.684710000000      2.645098000000     -1.003922000000
C     0.990088000000      1.068802000000     -1.657632000000
N     2.015672000000      3.666235000000     -1.523943000000
C     0.293815000000      2.140726000000     -2.218930000000
C     0.844214000000      3.424031000000     -2.097860000000
H    -0.653476000000      2.032180000000     -2.735977000000
C     3.083520000000      0.273906000000     -0.373792000000
C     2.809805000000     -0.354853000000      0.857777000000
C     4.321163000000     -0.050378000000     -0.981512000000
C     3.734484000000     -1.248286000000      1.403112000000
N     5.195775000000     -0.910058000000     -0.476161000000
C     4.913835000000     -1.497662000000      0.680101000000
H     3.609465000000     -1.734090000000      2.365868000000
O     4.594135000000      0.546571000000     -2.146665000000
C     5.840122000000      0.269124000000     -2.776957000000
H     6.683422000000      0.551095000000     -2.127971000000
H     5.926819000000     -0.800325000000     -3.022109000000
H     5.850628000000      0.870139000000     -3.694940000000
O     3.848694000000      2.877304000000     -0.387030000000
C     4.346361000000      4.211146000000     -0.346092000000
H     4.509340000000      4.605011000000     -1.361173000000
H     3.647446000000      4.874963000000      0.184385000000
H     5.298443000000      4.156757000000      0.196556000000
P     1.204628000000      0.065826000000      1.668759000000
P     0.257297000000     -0.642622000000     -1.594084000000
C     1.684236000000     -1.657632000000     -2.166869000000
C     2.300402000000     -1.310521000000     -3.383422000000
C     2.200421000000     -2.727182000000     -1.422882000000
C     3.391371000000     -2.041811000000     -3.854138000000
C     3.300690000000     -3.449003000000     -1.889049000000
C     3.893525000000     -3.113688000000     -3.109296000000
H     1.932617000000     -0.460540000000     -3.961842000000
H     1.765329000000     -2.980047000000     -0.461402000000
H     3.858596000000     -1.763631000000     -4.801556000000
H     3.701705000000     -4.268643000000     -1.288583000000
H     4.752910000000     -3.680522000000     -3.475165000000
C    -0.949667000000     -0.731026000000     -2.982536000000
C    -2.060696000000      0.132095000000     -2.976006000000
C    -0.811799000000     -1.653118000000     -4.036076000000
C    -2.956625000000      0.136255000000     -4.046844000000
C    -1.735478000000     -1.670562000000     -5.084176000000
C    -2.796023000000     -0.760072000000     -5.105989000000
H    -2.239488000000      0.786170000000     -2.122907000000
H     0.016520000000     -2.361436000000     -4.050137000000
H    -3.805273000000      0.823131000000     -4.031410000000
H    -1.615967000000     -2.394781000000     -5.893371000000
H    -3.504352000000     -0.761739000000     -5.937799000000
C     1.179374000000     -0.665742000000      3.362719000000
C     1.475282000000     -2.020473000000      3.604024000000
C     0.675738000000      0.108329000000      4.426272000000
C     1.302399000000     -2.573962000000      4.875000000000
C     0.493674000000     -0.451849000000      5.693170000000
C     0.810973000000     -1.792826000000      5.924495000000
H     1.833039000000     -2.663595000000      2.802433000000
H     0.412220000000      1.155164000000      4.270382000000
H     1.551384000000     -3.624673000000      5.041470000000
H     0.102244000000      0.168328000000      6.502902000000
H     0.673543000000     -2.228153000000      6.916911000000
C     1.460583000000      1.863173000000      2.006332000000
C     2.522499000000      2.234728000000      2.851764000000
C     0.676737000000      2.860776000000      1.413720000000
C     2.766844000000      3.580698000000      3.123966000000
C     0.922914000000      4.208738000000      1.691379000000
C     1.959200000000      4.572061000000      2.553422000000
H     3.160723000000      1.470224000000      3.300715000000
H    -0.080926000000      2.590959000000      0.684894000000
H     3.593144000000      3.857483000000      3.782832000000
H     0.310179000000      4.975941000000      1.212198000000
H     2.149811000000      5.625621000000      2.771518000000
Rh   -0.779071000000     -0.648423000000      0.543845000000
O     0.112080000000      4.449844000000     -2.567166000000
C     0.662879000000      5.762222000000     -2.486430000000
H     0.852212000000      6.051433000000     -1.440285000000
H     1.612059000000      5.830026000000     -3.040318000000
H    -0.083623000000      6.429832000000     -2.934878000000
O     5.778167000000     -2.375771000000      1.203283000000
C     6.985362000000     -2.641425000000      0.493311000000
H     6.775005000000     -3.050061000000     -0.507673000000
H     7.587678000000     -1.726993000000      0.375441000000
H     7.531492000000     -3.378326000000      1.095465000000
N    -3.089895000000      2.942455000000      0.823653000000
C    -4.071695000000      3.555523000000      1.743637000000
H    -3.548373000000      4.178995000000      2.485982000000
H    -4.631358000000      2.782575000000      2.285477000000
C    -4.944700000000      4.393270000000      0.803317000000
H    -5.736734000000      3.759517000000      0.371975000000
H    -5.425783000000      5.233366000000      1.323225000000
C    -3.964123000000      4.827008000000     -0.294237000000
H    -3.332504000000      5.657170000000      0.062780000000
H    -4.459955000000      5.157405000000     -1.217378000000
C    -3.113604000000      3.573994000000     -0.511928000000
H    -2.091204000000      3.771507000000     -0.866913000000
H    -3.580855000000      2.872467000000     -1.224537000000
C    -2.379681000000      1.833890000000      1.009599000000
O    -1.711250000000      1.333143000000      0.066242000000
C    -2.316176000000      1.127494000000      2.317249000000
F    -2.696424000000      1.806446000000      3.407653000000
C    -1.872168000000     -0.141871000000      2.357626000000
H    -2.333638000000     -0.905496000000      1.309309000000
H    -1.815474000000     -0.670667000000      3.312896000000
131
TSCA2c
C    -3.770672000000     -3.393555000000     -0.647570000000
O    -4.576851000000     -3.673053000000      0.194101000000
O    -3.662749000000     -4.059761000000     -1.829501000000
C    -2.736775000000     -2.299037000000     -0.711461000000
C    -2.877834000000     -1.025100000000     -0.275553000000
C    -2.533938000000     -3.580399000000     -2.632514000000
H    -2.053930000000     -4.484788000000     -3.034990000000
C    -1.636241000000     -2.898555000000     -1.553716000000
C    -0.982291000000     -4.079031000000     -0.768607000000
H    -0.242571000000     -4.563348000000     -1.423440000000
H    -0.476320000000     -3.726678000000      0.131473000000
H    -1.711367000000     -4.840298000000     -0.458478000000
C    -3.890400000000     -0.597941000000      0.734100000000
C    -5.269720000000     -0.801627000000      0.544007000000
C    -3.466246000000      0.061723000000      1.902614000000
C    -6.191349000000     -0.362020000000      1.495248000000
C    -4.389432000000      0.500664000000      2.853932000000
C    -5.757107000000      0.293345000000      2.652770000000
H    -5.621209000000     -1.304706000000     -0.355788000000
H    -2.405964000000      0.249412000000      2.061416000000
H    -7.257445000000     -0.536238000000      1.331090000000
H    -4.032673000000      1.005772000000      3.754820000000
H    -6.481478000000      0.635206000000      3.395966000000
C    -3.057718000000     -2.716671000000     -3.763540000000
H    -2.235025000000     -2.397190000000     -4.421187000000
H    -3.771440000000     -3.294651000000     -4.368159000000
H    -3.577556000000     -1.828779000000     -3.377402000000
C    -0.510709000000     -1.904981000000     -1.906333000000
H    -0.500846000000     -1.648357000000     -2.973255000000
H     0.461616000000     -2.342623000000     -1.657538000000
C     3.050360000000     -0.479485000000      0.559055000000
C     4.325972000000     -0.892223000000      0.098593000000
C     2.063802000000     -1.476633000000      0.661788000000
N     4.600615000000     -2.118816000000     -0.321534000000
C     2.344690000000     -2.766903000000      0.194497000000
C     3.628123000000     -3.024523000000     -0.310553000000
H     1.627766000000     -3.582654000000      0.220045000000
C     2.806482000000      0.954270000000      0.835965000000
C     2.021674000000      1.778725000000      0.002418000000
C     3.407372000000      1.570770000000      1.957762000000
C     1.866511000000      3.128210000000      0.325286000000
N     3.252945000000      2.850043000000      2.272060000000
C     2.495565000000      3.606358000000      1.487485000000
H     1.299991000000      3.832726000000     -0.274683000000
O     4.143231000000      0.786617000000      2.752776000000
C     4.781499000000      1.374755000000      3.881564000000
H     5.480940000000      2.166838000000      3.572504000000
H     4.040852000000      1.808811000000      4.570285000000
H     5.326759000000      0.560058000000      4.374629000000
O     5.287271000000      0.038141000000      0.066075000000
C     6.595043000000     -0.352950000000     -0.339519000000
H     7.002266000000     -1.123634000000      0.333115000000
H     6.588426000000     -0.750165000000     -1.365446000000
H     7.207888000000      0.555851000000     -0.287699000000
P     1.183819000000      1.013872000000     -1.474426000000
P     0.355915000000     -1.041000000000      1.232028000000
C     0.561238000000      0.163552000000      2.624622000000
C     1.285775000000     -0.199495000000      3.773738000000
C    -0.052065000000      1.425536000000      2.572839000000
C     1.396949000000      0.686121000000      4.845581000000
C     0.061670000000      2.308530000000      3.651267000000
C     0.785092000000      1.943315000000      4.788297000000
H     1.775516000000     -1.171327000000      3.835800000000
H    -0.609314000000      1.734560000000      1.691138000000
H     1.965693000000      0.391831000000      5.730811000000
H    -0.408740000000      3.292924000000      3.590316000000
H     0.874298000000      2.635069000000      5.629467000000
C    -0.188752000000     -2.537839000000      2.181662000000
C    -1.559752000000     -2.779422000000      2.367127000000
C     0.732679000000     -3.410566000000      2.792528000000
C    -2.003227000000     -3.878199000000      3.106008000000
C     0.287688000000     -4.505365000000      3.537372000000
C    -1.080675000000     -4.749110000000      3.689857000000
H    -2.302992000000     -2.126355000000      1.926109000000
H     1.805947000000     -3.252725000000      2.684853000000
H    -3.077172000000     -4.050257000000      3.206206000000
H     1.019550000000     -5.173144000000      3.998249000000
H    -1.424190000000     -5.613698000000      4.262825000000
C     0.725898000000      2.437847000000     -2.561985000000
C    -0.182486000000      3.417415000000     -2.110411000000
C     1.188264000000      2.508291000000     -3.887310000000
C    -0.582286000000      4.456872000000     -2.951815000000
C     0.774929000000      3.546335000000     -4.728980000000
C    -0.103454000000      4.527111000000     -4.264171000000
H    -0.601104000000      3.353000000000     -1.107045000000
H     1.873769000000      1.755236000000     -4.276190000000
H    -1.277544000000      5.213494000000     -2.579865000000
H     1.147587000000      3.584628000000     -5.755256000000
H    -0.419750000000      5.339411000000     -4.922662000000
C     2.607787000000      0.277837000000     -2.380488000000
C     3.796280000000      1.028184000000     -2.470772000000
C     2.524074000000     -0.952419000000     -3.046291000000
C     4.875553000000      0.548248000000     -3.210724000000
C     3.614828000000     -1.435811000000     -3.776394000000
C     4.790894000000     -0.688587000000     -3.860580000000
H     3.881408000000      1.987437000000     -1.957048000000
H     1.614660000000     -1.541994000000     -3.000668000000
H     5.791369000000      1.140374000000     -3.273077000000
H     3.538744000000     -2.401975000000     -4.280392000000
H     5.641170000000     -1.065657000000     -4.433903000000
Rh   -0.776938000000     -0.170044000000     -0.791125000000
N    -3.974534000000      2.446471000000     -0.395515000000
C    -5.308402000000      2.398854000000     -1.039776000000
H    -5.847716000000      1.508083000000     -0.687541000000
H    -5.210983000000      2.335233000000     -2.131055000000
C    -5.972414000000      3.689860000000     -0.550915000000
H    -5.701054000000      4.531372000000     -1.209548000000
H    -7.068392000000      3.608999000000     -0.545377000000
C    -5.366096000000      3.889028000000      0.844228000000
H    -5.835761000000      3.199957000000      1.564894000000
H    -5.474771000000      4.912932000000      1.227830000000
C    -3.902069000000      3.495332000000      0.642862000000
H    -3.414970000000      3.086872000000      1.539020000000
H    -3.287953000000      4.334887000000      0.274894000000
C    -2.934816000000      1.652916000000     -0.597398000000
O    -1.832045000000      1.811919000000     -0.022047000000
C    -2.948736000000      0.475555000000     -1.559279000000
F    -4.171333000000      0.100718000000     -2.038311000000
C    -1.858255000000      0.516277000000     -2.487207000000
H    -1.495328000000      1.511355000000     -2.747558000000
H    -1.959088000000     -0.151686000000     -3.344473000000
O     3.864249000000     -4.252356000000     -0.791631000000
C     5.158582000000     -4.534077000000     -1.317730000000
H     5.394355000000     -3.871334000000     -2.165377000000
H     5.937790000000     -4.406767000000     -0.550007000000
H     5.125524000000     -5.578664000000     -1.652152000000
O     2.301018000000      4.893935000000      1.800325000000
C     2.923747000000      5.404212000000      2.976406000000
H     2.579735000000      4.864215000000      3.872558000000
H     4.019983000000      5.316535000000      2.917359000000
H     2.632454000000      6.460478000000      3.035802000000
131
TSCA2h
C    -3.350905000000      4.205855000000      0.358524000000
O    -4.228615000000      4.453906000000     -0.419175000000
O    -3.092912000000      4.947235000000      1.471333000000
C    -2.366211000000      3.079151000000      0.384123000000
C    -2.572343000000      1.791012000000      0.053428000000
C    -2.009659000000      4.366085000000      2.263228000000
H    -1.427952000000      5.218129000000      2.644459000000
C    -1.193938000000      3.552288000000      1.200390000000
C    -0.348680000000      4.592140000000      0.419767000000
H     0.146906000000      4.139548000000     -0.443147000000
H    -0.959491000000      5.430619000000      0.054454000000
H     0.422505000000      5.000476000000      1.091330000000
C    -3.772737000000      1.191456000000     -0.574903000000
C    -5.021441000000      1.270115000000      0.070270000000
C    -3.675758000000      0.449927000000     -1.765338000000
C    -6.142636000000      0.633524000000     -0.466365000000
C    -4.800327000000     -0.171871000000     -2.310501000000
C    -6.036309000000     -0.088872000000     -1.659892000000
H    -5.110043000000      1.836496000000      0.999992000000
H    -2.711139000000      0.348690000000     -2.261815000000
H    -7.104547000000      0.708254000000      0.046411000000
H    -4.708322000000     -0.728425000000     -3.246581000000
H    -6.915214000000     -0.580502000000     -2.084147000000
C    -2.612753000000      3.584306000000      3.417167000000
H    -1.829457000000      3.207127000000      4.091174000000
H    -3.278899000000      4.238625000000      3.997318000000
H    -3.207082000000      2.733419000000      3.050691000000
C    -0.281905000000      2.376038000000      1.639730000000
H    -0.356892000000      2.173697000000      2.718319000000
H     0.762491000000      2.625503000000      1.423504000000
C     3.061101000000     -0.115866000000     -0.601634000000
C     4.409629000000     -0.001733000000     -0.185846000000
C     2.337179000000      1.089099000000     -0.734023000000
N     4.982720000000      1.144328000000      0.156121000000
C     2.923251000000      2.290540000000     -0.320944000000
C     4.251787000000      2.253089000000      0.134945000000
H     2.407726000000      3.248114000000     -0.341771000000
C     2.430214000000     -1.445625000000     -0.777769000000
C     1.416743000000     -1.912947000000      0.085780000000
C     2.747822000000     -2.270187000000     -1.883909000000
C     0.691649000000     -3.056161000000     -0.260735000000
N     2.087073000000     -3.379960000000     -2.189179000000
C     1.056280000000     -3.734159000000     -1.431739000000
H    -0.162697000000     -3.411358000000      0.305817000000
O     3.739644000000     -1.858840000000     -2.679020000000
C     4.098385000000     -2.671599000000     -3.792738000000
H     4.428546000000     -3.668803000000     -3.463007000000
H     3.249473000000     -2.791719000000     -4.482196000000
H     4.922804000000     -2.146803000000     -4.291599000000
O     5.111851000000     -1.135095000000     -0.098937000000
C     6.481959000000     -1.057508000000      0.284113000000
H     7.057357000000     -0.450142000000     -0.431479000000
H     6.586964000000     -0.614523000000      1.285696000000
H     6.850394000000     -2.091053000000      0.284231000000
P     0.922430000000     -0.880906000000      1.535724000000
P     0.566615000000      1.052028000000     -1.277314000000
C     0.503738000000     -0.159475000000     -2.676471000000
C     1.392099000000      0.007784000000     -3.755254000000
C    -0.482790000000     -1.152842000000     -2.746473000000
C     1.290694000000     -0.806770000000     -4.881302000000
C    -0.583427000000     -1.961897000000     -3.884339000000
C     0.298389000000     -1.792896000000     -4.951843000000
H     2.169622000000      0.772386000000     -3.717195000000
H    -1.157113000000     -1.314514000000     -1.909903000000
H     1.987724000000     -0.668724000000     -5.711134000000
H    -1.353301000000     -2.736564000000     -3.923742000000
H     0.217327000000     -2.425060000000     -5.839486000000
C     0.309657000000      2.588116000000     -2.279083000000
C     1.362840000000      3.338454000000     -2.832560000000
C    -1.010259000000      2.942081000000     -2.607051000000
C     1.093746000000      4.445809000000     -3.641818000000
C    -1.276690000000      4.049495000000     -3.413610000000
C    -0.224445000000      4.814144000000     -3.924211000000
H     2.401379000000      3.070519000000     -2.641816000000
H    -1.846708000000      2.363711000000     -2.228719000000
H     1.925421000000      5.021512000000     -4.054973000000
H    -2.313958000000      4.313349000000     -3.632001000000
H    -0.429753000000      5.686903000000     -4.548496000000
C     0.331811000000     -2.003260000000      2.878782000000
C     0.440382000000     -3.401936000000      2.890229000000
C    -0.152239000000     -1.354107000000      4.029920000000
C     0.020732000000     -4.133498000000      4.008023000000
C    -0.566750000000     -2.083815000000      5.142560000000
C    -0.494264000000     -3.481313000000      5.129215000000
H     0.870877000000     -3.936966000000      2.045380000000
H    -0.184929000000     -0.263371000000      4.063467000000
H     0.108801000000     -5.222516000000      3.998522000000
H    -0.943164000000     -1.560626000000      6.024537000000
H    -0.823944000000     -4.056651000000      5.997375000000
C     2.500789000000     -0.351751000000      2.327419000000
C     3.473319000000     -1.333189000000      2.594816000000
C     2.700838000000      0.957161000000      2.783980000000
C     4.632152000000     -0.998688000000      3.292230000000
C     3.866431000000      1.287992000000      3.483746000000
C     4.833476000000      0.314446000000      3.736336000000
H     3.328433000000     -2.359114000000      2.250073000000
H     1.956712000000      1.725171000000      2.595303000000
H     5.382874000000     -1.766961000000      3.491273000000
H     4.015119000000      2.315058000000      3.824760000000
H     5.743018000000      0.573251000000      4.283741000000
Rh   -0.801751000000      0.583711000000      0.687088000000
N    -3.518530000000     -2.708289000000      0.348894000000
C    -4.780248000000     -3.150764000000      0.981568000000
H    -5.321136000000     -2.294205000000      1.402596000000
H    -4.562368000000     -3.855813000000      1.799676000000
C    -5.519636000000     -3.827363000000     -0.176728000000
H    -6.253034000000     -4.566398000000      0.174907000000
H    -6.056109000000     -3.064824000000     -0.764738000000
C    -4.383916000000     -4.435630000000     -1.010255000000
H    -4.680744000000     -4.678588000000     -2.040099000000
H    -4.017963000000     -5.362906000000     -0.539867000000
C    -3.299477000000     -3.355829000000     -0.961918000000
H    -3.429187000000     -2.598417000000     -1.752208000000
H    -2.272253000000     -3.742703000000     -1.036616000000
C    -2.720030000000     -1.718218000000      0.736699000000
O    -1.787705000000     -1.315400000000     -0.007991000000
C    -2.857756000000     -1.041019000000      2.052994000000
F    -3.597692000000     -1.651865000000      2.988462000000
C    -2.169247000000      0.089281000000      2.280840000000
H    -2.364879000000      1.038550000000      1.200448000000
H    -2.239819000000      0.567618000000      3.259935000000
O     4.786518000000      3.403817000000      0.560552000000
C     6.133345000000      3.390962000000      1.029880000000
H     6.243758000000      2.716159000000      1.892862000000
H     6.826770000000      3.063329000000      0.239764000000
H     6.357191000000      4.423878000000      1.324635000000
O     0.296079000000     -4.781871000000     -1.791599000000
C     0.642362000000     -5.487129000000     -2.982716000000
H    -0.097718000000     -6.291291000000     -3.080777000000
H     0.602688000000     -4.822676000000     -3.859508000000
H     1.655426000000     -5.912111000000     -2.911469000000
131
TSCD2c
C    -3.433213000000     -3.587583000000      0.239868000000
O    -4.378276000000     -3.599499000000     -0.502265000000
O    -2.833767000000     -4.725947000000      0.659218000000
C    -2.685452000000     -2.424161000000      0.838842000000
C    -2.789546000000     -1.130591000000      0.461598000000
C    -1.587139000000     -4.478792000000      1.343391000000
H    -1.578817000000     -5.155699000000      2.210750000000
C    -1.692157000000     -2.986901000000      1.831654000000
C    -2.337482000000     -3.009187000000      3.237209000000
H    -1.636142000000     -3.440657000000      3.968984000000
H    -2.619947000000     -2.003579000000      3.569797000000
H    -3.252480000000     -3.622058000000      3.234643000000
C    -3.861661000000     -0.611207000000     -0.417880000000
C    -5.206962000000     -0.874129000000     -0.086530000000
C    -3.602091000000      0.187710000000     -1.543313000000
C    -6.247712000000     -0.370189000000     -0.865892000000
C    -4.640678000000      0.684630000000     -2.330084000000
C    -5.969998000000      0.408764000000     -1.994513000000
H    -5.429626000000     -1.483203000000      0.789417000000
H    -2.577126000000      0.429143000000     -1.796024000000
H    -7.281939000000     -0.594203000000     -0.593924000000
H    -4.407139000000      1.289939000000     -3.209240000000
H    -6.785565000000      0.797556000000     -2.609180000000
C    -0.445097000000     -4.851815000000      0.411191000000
H     0.513081000000     -4.882495000000      0.949084000000
H    -0.635758000000     -5.852832000000     -0.001554000000
H    -0.347042000000     -4.149266000000     -0.428599000000
C    -0.378257000000     -2.194034000000      1.805579000000
H     0.410883000000     -2.726961000000      1.274753000000
H    -0.037346000000     -2.001468000000      2.827143000000
C     2.053015000000      1.288741000000     -1.344964000000
C     2.370552000000      2.656539000000     -1.533067000000
C     0.768275000000      0.879555000000     -1.754172000000
N     1.520018000000      3.557684000000     -2.006994000000
C    -0.132599000000      1.831065000000     -2.241898000000
C     0.293058000000      3.163028000000     -2.328414000000
H    -1.155965000000      1.598733000000     -2.518871000000
C     3.063605000000      0.408148000000     -0.708889000000
C     2.995141000000     -0.035649000000      0.626410000000
C     4.213460000000      0.030830000000     -1.441740000000
C     4.046731000000     -0.784120000000      1.160341000000
N     5.203451000000     -0.700467000000     -0.946947000000
C     5.127219000000     -1.096266000000      0.317619000000
H     4.084143000000     -1.125859000000      2.190230000000
O     4.265920000000      0.422930000000     -2.719022000000
C     5.402652000000      0.056252000000     -3.494644000000
H     6.328475000000      0.460541000000     -3.057293000000
H     5.494458000000     -1.038768000000     -3.561927000000
H     5.235619000000      0.485052000000     -4.490785000000
O     3.599591000000      3.044474000000     -1.172167000000
C     3.959365000000      4.411993000000     -1.341484000000
H     3.902884000000      4.707888000000     -2.400487000000
H     3.300117000000      5.067764000000     -0.753919000000
H     4.991951000000      4.494967000000     -0.979729000000
P     1.488243000000      0.416213000000      1.607902000000
P     0.194505000000     -0.837051000000     -1.383187000000
C     1.619410000000     -1.945425000000     -1.788590000000
C     2.096624000000     -1.986747000000     -3.110776000000
C     2.213533000000     -2.774283000000     -0.826878000000
C     3.150349000000     -2.834125000000     -3.453939000000
C     3.265879000000     -3.625472000000     -1.172117000000
C     3.737184000000     -3.657128000000     -2.486457000000
H     1.651541000000     -1.350466000000     -3.877033000000
H     1.881747000000     -2.733790000000      0.207499000000
H     3.514341000000     -2.852054000000     -4.483896000000
H     3.727848000000     -4.251691000000     -0.405458000000
H     4.562224000000     -4.320081000000     -2.757503000000
C    -0.964091000000     -1.317395000000     -2.730874000000
C    -1.032358000000     -0.686358000000     -3.984898000000
C    -1.799195000000     -2.416240000000     -2.479628000000
C    -1.955822000000     -1.124194000000     -4.938683000000
C    -2.726228000000     -2.848361000000     -3.427061000000
C    -2.813198000000     -2.193258000000     -4.658422000000
H    -0.376400000000      0.151199000000     -4.224791000000
H    -1.738964000000     -2.929034000000     -1.523864000000
H    -2.006014000000     -0.621057000000     -5.907420000000
H    -3.393150000000     -3.677213000000     -3.181175000000
H    -3.546130000000     -2.516471000000     -5.401362000000
C     1.807802000000     -0.121935000000      3.341261000000
C     2.147147000000     -1.454896000000      3.644693000000
C     1.576597000000      0.771503000000      4.402532000000
C     2.275424000000     -1.873328000000      4.970701000000
C     1.693317000000      0.345406000000      5.728555000000
C     2.046735000000     -0.975078000000      6.017285000000
H     2.310949000000     -2.180058000000      2.847466000000
H     1.309729000000      1.809817000000      4.200416000000
H     2.552286000000     -2.908195000000      5.184981000000
H     1.511906000000      1.055119000000      6.539081000000
H     2.144249000000     -1.304171000000      7.054369000000
C     1.706814000000      2.246930000000      1.691387000000
C     2.958365000000      2.735041000000      2.113675000000
C     0.696811000000      3.151779000000      1.340873000000
C     3.180995000000      4.107797000000      2.208372000000
C     0.929289000000      4.528679000000      1.433405000000
C     2.163561000000      5.009784000000      1.873164000000
H     3.762091000000      2.040622000000      2.368161000000
H    -0.256887000000      2.793053000000      0.960528000000
H     4.154790000000      4.475806000000      2.539819000000
H     0.137558000000      5.225859000000      1.148683000000
H     2.340057000000      6.085653000000      1.947212000000
Rh   -0.650575000000     -0.362236000000      0.876071000000
O    -0.605798000000      4.067417000000     -2.747729000000
C    -0.201135000000      5.431053000000     -2.826360000000
H    -1.077658000000      5.985018000000     -3.185760000000
H     0.109702000000      5.810821000000     -1.839809000000
H     0.639619000000      5.558966000000     -3.526010000000
O     6.110767000000     -1.841868000000      0.836704000000
C     7.218175000000     -2.175180000000      0.003404000000
H     6.892698000000     -2.752759000000     -0.876075000000
H     7.738786000000     -1.270638000000     -0.348269000000
H     7.890235000000     -2.779601000000      0.625488000000
N    -3.831697000000      2.343635000000      0.960629000000
C    -5.087127000000      2.234443000000      1.739046000000
H    -4.875318000000      2.144836000000      2.812659000000
H    -5.631551000000      1.334999000000      1.416954000000
C    -5.839415000000      3.515468000000      1.362504000000
H    -6.927512000000      3.392350000000      1.455897000000
H    -5.537085000000      4.343312000000      2.024833000000
C    -5.375675000000      3.788053000000     -0.074949000000
H    -5.553897000000      4.821305000000     -0.403721000000
H    -5.888766000000      3.109496000000     -0.775356000000
C    -3.887888000000      3.439519000000     -0.028980000000
H    -3.271263000000      4.282733000000      0.327026000000
H    -3.465806000000      3.097523000000     -0.983417000000
C    -2.775860000000      1.546121000000      0.998916000000
O    -1.765716000000      1.706981000000      0.277988000000
C    -2.653538000000      0.363714000000      1.938663000000
F    -3.780550000000     -0.090634000000      2.540335000000
C    -1.444663000000      0.386950000000      2.704477000000
H    -0.986439000000      1.368259000000      2.854595000000
H    -1.405868000000     -0.259815000000      3.583279000000
131
TSCD2h
C    -1.674296000000      4.523585000000     -1.402341000000
O    -2.523291000000      5.175846000000     -0.853409000000
O    -0.575680000000      5.092077000000     -1.955716000000
C    -1.539488000000      3.039441000000     -1.534324000000
C    -2.193485000000      2.042302000000     -0.896524000000
C     0.333461000000      4.146453000000     -2.568960000000
H     0.397780000000      4.452328000000     -3.624635000000
C    -0.398969000000      2.755826000000     -2.485383000000
C    -0.972357000000      2.496897000000     -3.899617000000
H    -0.152660000000      2.299465000000     -4.609794000000
H    -1.666514000000      1.652264000000     -3.923844000000
H    -1.528397000000      3.377432000000     -4.257026000000
C    -3.391711000000      2.098083000000     -0.036381000000
C    -3.563269000000      3.044468000000      0.992482000000
C    -4.411387000000      1.142473000000     -0.224101000000
C    -4.689051000000      3.013105000000      1.814166000000
C    -5.543632000000      1.117528000000      0.590113000000
C    -5.682363000000      2.048081000000      1.624153000000
H    -2.822108000000      3.823562000000      1.147843000000
H    -4.332004000000      0.428522000000     -1.042696000000
H    -4.788277000000      3.751723000000      2.612650000000
H    -6.324097000000      0.373309000000      0.410388000000
H    -6.562839000000      2.027968000000      2.270751000000
C     1.720417000000      4.272410000000     -1.970446000000
H     2.425795000000      3.653797000000     -2.546546000000
H     2.050020000000      5.319878000000     -2.029106000000
H     1.760724000000      3.957304000000     -0.924274000000
C     0.411864000000      1.570176000000     -1.943909000000
H     1.218743000000      1.895184000000     -1.281325000000
H     0.872018000000      1.010331000000     -2.768459000000
C     2.489818000000     -0.605257000000      1.359333000000
C     3.254972000000     -1.589109000000      2.042846000000
C     1.331615000000     -0.150927000000      2.028313000000
N     2.949763000000     -2.091758000000      3.229942000000
C     1.009992000000     -0.682091000000      3.281842000000
C     1.850200000000     -1.659883000000      3.833589000000
H     0.125522000000     -0.390743000000      3.841163000000
C     2.992599000000     -0.221356000000      0.008527000000
C     2.462645000000     -0.722882000000     -1.201767000000
C     4.228763000000      0.461080000000     -0.100320000000
C     3.142794000000     -0.522511000000     -2.402382000000
N     4.859631000000      0.693969000000     -1.244450000000
C     4.342013000000      0.209866000000     -2.366876000000
H     2.801657000000     -0.911272000000     -3.357906000000
O     4.789252000000      0.892590000000      1.040563000000
C     6.048052000000      1.557874000000      0.974999000000
H     6.815897000000      0.906748000000      0.530345000000
H     5.979339000000      2.478547000000      0.374863000000
H     6.311048000000      1.799347000000      2.012614000000
O     4.336123000000     -2.060916000000      1.406965000000
C     5.134899000000     -3.041882000000      2.061189000000
H     5.539442000000     -2.655323000000      3.009233000000
H     4.548878000000     -3.948670000000      2.274861000000
H     5.952398000000     -3.272119000000      1.366253000000
P     0.782771000000     -1.478235000000     -1.143622000000
P     0.121418000000      1.031956000000      1.261446000000
C     0.954902000000      2.672177000000      1.326953000000
C     2.322899000000      2.824697000000      1.593218000000
C     0.157875000000      3.821704000000      1.181809000000
C     2.879777000000      4.105653000000      1.688071000000
C     0.712601000000      5.096427000000      1.284387000000
C     2.081359000000      5.242014000000      1.534500000000
H     2.965214000000      1.961780000000      1.750857000000
H    -0.910310000000      3.721488000000      1.017094000000
H     3.947696000000      4.208134000000      1.895731000000
H     0.070912000000      5.970523000000      1.154832000000
H     2.522452000000      6.238480000000      1.612153000000
C    -1.157737000000      1.216109000000      2.582762000000
C    -2.291449000000      0.388346000000      2.588497000000
C    -0.971305000000      2.126581000000      3.639502000000
C    -3.223746000000      0.477164000000      3.624270000000
C    -1.910197000000      2.213318000000      4.669590000000
C    -3.040284000000      1.389986000000      4.664888000000
H    -2.459917000000     -0.316768000000      1.779612000000
H    -0.090044000000      2.767805000000      3.671828000000
H    -4.108736000000     -0.162810000000      3.605390000000
H    -1.752753000000      2.926458000000      5.482256000000
H    -3.775079000000      1.462467000000      5.470312000000
C     0.469271000000     -2.347997000000     -2.738680000000
C     0.483522000000     -1.643724000000     -3.958527000000
C     0.035012000000     -3.684694000000     -2.742570000000
C     0.114224000000     -2.270047000000     -5.149254000000
C    -0.351164000000     -4.304287000000     -3.936129000000
C    -0.306298000000     -3.604259000000     -5.142483000000
H     0.757281000000     -0.589095000000     -3.985971000000
H    -0.008591000000     -4.253946000000     -1.813662000000
H     0.143967000000     -1.708069000000     -6.085713000000
H    -0.686527000000     -5.343896000000     -3.916732000000
H    -0.604181000000     -4.091168000000     -6.073818000000
C     0.960203000000     -2.857436000000      0.057441000000
C     2.036818000000     -3.750694000000     -0.098470000000
C     0.044666000000     -3.049783000000      1.101543000000
C     2.187033000000     -4.823555000000      0.779711000000
C     0.206713000000     -4.122767000000      1.984128000000
C     1.273462000000     -5.010106000000      1.824298000000
H     2.762500000000     -3.601211000000     -0.900956000000
H    -0.785019000000     -2.356987000000      1.230935000000
H     3.023714000000     -5.514326000000      0.652124000000
H    -0.497245000000     -4.253292000000      2.809378000000
H     1.398153000000     -5.846837000000      2.515842000000
Rh   -0.810233000000      0.271324000000     -0.839167000000
O     1.496114000000     -2.181253000000      5.014084000000
C     2.327397000000     -3.188484000000      5.584554000000
H     1.854325000000     -3.464977000000      6.535204000000
H     2.394632000000     -4.067542000000      4.924305000000
H     3.345931000000     -2.810266000000      5.764641000000
O     4.968548000000      0.417436000000     -3.529996000000
C     6.198523000000      1.138423000000     -3.519883000000
H     6.059529000000      2.156135000000     -3.122197000000
H     6.954988000000      0.625079000000     -2.905767000000
H     6.528184000000      1.183310000000     -4.565358000000
N    -4.000125000000     -2.636679000000     -0.446278000000
C    -5.030453000000     -3.281373000000     -1.290843000000
H    -4.601655000000     -4.163639000000     -1.792586000000
H    -5.387070000000     -2.593448000000     -2.067490000000
C    -6.109312000000     -3.670658000000     -0.275108000000
H    -6.782500000000     -2.815422000000     -0.097875000000
H    -6.722326000000     -4.512731000000     -0.625306000000
C    -5.303451000000     -3.982416000000      0.992806000000
H    -4.842702000000     -4.980740000000      0.915852000000
H    -5.907504000000     -3.963090000000      1.910430000000
C    -4.219401000000     -2.901772000000      0.989790000000
H    -3.276240000000     -3.204434000000      1.466751000000
H    -4.552376000000     -1.968441000000      1.476231000000
C    -3.030190000000     -1.804341000000     -0.821214000000
O    -2.296577000000     -1.238208000000      0.028306000000
C    -2.771317000000     -1.465840000000     -2.242485000000
F    -3.274407000000     -2.284041000000     -3.176624000000
C    -2.003423000000     -0.405967000000     -2.546470000000
H    -2.181500000000      0.747129000000     -1.820750000000
H    -1.796780000000     -0.230509000000     -3.601966000000
131
TSDA2c
C     3.158400000000      3.409182000000     -0.717079000000
O     4.194293000000      3.649443000000     -0.158072000000
O     2.329103000000      4.390091000000     -1.151844000000
C     2.525072000000      2.082691000000     -1.062822000000
C     2.766287000000      0.890519000000     -0.469856000000
C     1.072928000000      3.843816000000     -1.604563000000
H     0.408789000000      3.789075000000     -0.727251000000
C     1.406461000000      2.382495000000     -2.044767000000
C     1.964130000000      2.360622000000     -3.483496000000
H     2.755089000000      3.115415000000     -3.612345000000
H     2.410375000000      1.385795000000     -3.715864000000
H     1.168430000000      2.565737000000     -4.215150000000
C     3.847656000000      0.626696000000      0.507035000000
C     5.176367000000      0.979083000000      0.194693000000
C     3.603606000000     -0.031083000000      1.725860000000
C     6.216588000000      0.700795000000      1.081859000000
C     4.641193000000     -0.295847000000      2.619286000000
C     5.953951000000      0.067100000000      2.300806000000
H     5.386618000000      1.478446000000     -0.749814000000
H     2.596007000000     -0.351398000000      1.971286000000
H     7.237835000000      0.989071000000      0.821430000000
H     4.420462000000     -0.790341000000      3.568226000000
H     6.767984000000     -0.142587000000      2.999065000000
C     0.444286000000      4.769571000000     -2.621589000000
H    -0.499208000000      4.333546000000     -2.984880000000
H     0.217464000000      5.737244000000     -2.150953000000
H     1.107879000000      4.947595000000     -3.478902000000
C     0.197021000000      1.460263000000     -1.844543000000
H    -0.180916000000      1.110315000000     -2.809193000000
H    -0.627948000000      1.971210000000     -1.333007000000
C    -2.770312000000      1.141755000000      0.467219000000
C    -3.717075000000      2.056794000000     -0.061215000000
C    -1.591377000000      1.712217000000      1.000460000000
N    -3.532016000000      3.369026000000     -0.141769000000
C    -1.432017000000      3.099940000000      0.987167000000
C    -2.423180000000      3.882217000000      0.374801000000
H    -0.575919000000      3.604806000000      1.424678000000
C    -3.173220000000     -0.280844000000      0.635663000000
C    -2.628013000000     -1.412375000000     -0.006301000000
C    -4.209175000000     -0.538086000000      1.571683000000
C    -3.118889000000     -2.684852000000      0.303404000000
N    -4.683717000000     -1.740904000000      1.858441000000
C    -4.150424000000     -2.792710000000      1.248599000000
H    -2.744034000000     -3.596377000000     -0.153109000000
O    -4.699920000000      0.519584000000      2.236444000000
C    -5.770584000000      0.310439000000      3.152119000000
H    -6.647844000000     -0.119691000000      2.644644000000
H    -5.472186000000     -0.369422000000      3.965337000000
H    -6.014741000000      1.300659000000      3.556955000000
O    -4.871794000000      1.546874000000     -0.515406000000
C    -5.854025000000      2.436792000000     -1.038421000000
H    -6.166522000000      3.171121000000     -0.280549000000
H    -5.469678000000      2.979974000000     -1.915630000000
H    -6.704252000000      1.805228000000     -1.325842000000
P    -1.283709000000     -1.275749000000     -1.279923000000
P    -0.129847000000      0.657803000000      1.410594000000
C    -0.709702000000     -0.674452000000      2.529381000000
C    -1.757312000000     -0.459098000000      3.439488000000
C    -0.036120000000     -1.905480000000      2.524438000000
C    -2.144426000000     -1.477074000000      4.312038000000
C    -0.422607000000     -2.918309000000      3.408466000000
C    -1.480142000000     -2.709370000000      4.296996000000
H    -2.289379000000      0.494467000000      3.449575000000
H     0.795387000000     -2.074101000000      1.839393000000
H    -2.971708000000     -1.308578000000      5.005391000000
H     0.103049000000     -3.875999000000      3.396298000000
H    -1.787255000000     -3.504494000000      4.980527000000
C     0.938986000000      1.662752000000      2.535213000000
C     1.636448000000      2.776232000000      2.038758000000
C     1.185873000000      1.258147000000      3.859843000000
C     2.570257000000      3.455932000000      2.819437000000
C     2.115049000000      1.943935000000      4.646620000000
C     2.817555000000      3.035273000000      4.128498000000
H     1.462327000000      3.114710000000      1.023717000000
H     0.672163000000      0.395297000000      4.282699000000
H     3.120428000000      4.292824000000      2.384479000000
H     2.296231000000      1.611971000000      5.671796000000
H     3.558450000000      3.553687000000      4.741488000000
C    -0.959542000000     -3.040807000000     -1.712769000000
C    -0.164383000000     -3.811737000000     -0.845467000000
C    -1.518875000000     -3.649760000000     -2.848677000000
C     0.075894000000     -5.159392000000     -1.118026000000
C    -1.269746000000     -4.998820000000     -3.119658000000
C    -0.470927000000     -5.755868000000     -2.258904000000
H     0.266378000000     -3.363429000000      0.046215000000
H    -2.159320000000     -3.082375000000     -3.524230000000
H     0.692660000000     -5.745888000000     -0.432790000000
H    -1.710312000000     -5.458995000000     -4.007208000000
H    -0.279407000000     -6.810002000000     -2.473144000000
C    -2.153925000000     -0.617887000000     -2.765685000000
C    -3.478129000000     -0.162521000000     -2.716578000000
C    -1.465353000000     -0.574520000000     -3.993805000000
C    -4.090374000000      0.354465000000     -3.864129000000
C    -2.082750000000     -0.070657000000     -5.138073000000
C    -3.397462000000      0.406640000000     -5.074284000000
H    -4.047994000000     -0.197906000000     -1.791388000000
H    -0.446598000000     -0.954384000000     -4.066853000000
H    -5.121408000000      0.711048000000     -3.804004000000
H    -1.535597000000     -0.051266000000     -6.083492000000
H    -3.879106000000      0.808318000000     -5.968874000000
Rh    0.756133000000     -0.184673000000     -0.719098000000
N     4.244552000000     -2.448531000000     -0.508293000000
C     5.481125000000     -2.280675000000     -1.306898000000
H     5.908964000000     -1.288266000000     -1.103199000000
H     5.265664000000     -2.350694000000     -2.380957000000
C     6.384231000000     -3.402458000000     -0.784209000000
H     6.183998000000     -4.338661000000     -1.330972000000
H     7.449169000000     -3.161975000000     -0.910376000000
C     5.957795000000     -3.541627000000      0.683098000000
H     6.383711000000     -2.720773000000      1.282537000000
H     6.261271000000     -4.494125000000      1.139283000000
C     4.438003000000     -3.385497000000      0.616724000000
H     3.987719000000     -2.962681000000      1.524866000000
H     3.926667000000     -4.337036000000      0.391912000000
C     3.087649000000     -1.819975000000     -0.651379000000
O     2.090877000000     -2.033007000000      0.074357000000
C     2.836785000000     -0.775658000000     -1.720662000000
F     3.913359000000     -0.274200000000     -2.377097000000
C     1.647590000000     -1.016559000000     -2.476278000000
H     1.304437000000     -2.053402000000     -2.522255000000
H     1.579121000000     -0.468664000000     -3.417656000000
O    -2.198674000000      5.200360000000      0.295918000000
C    -3.188203000000      6.021847000000     -0.320396000000
H    -3.347913000000      5.729909000000     -1.370351000000
H    -4.149822000000      5.952009000000      0.211421000000
H    -2.801298000000      7.047121000000     -0.267932000000
O    -4.595883000000     -4.020784000000      1.535105000000
C    -5.624180000000     -4.156941000000      2.511667000000
H    -5.297279000000     -3.766064000000      3.488464000000
H    -6.536065000000     -3.618437000000      2.209200000000
H    -5.828056000000     -5.232557000000      2.585111000000
131
TSDA2h
C     5.001242000000     -1.776783000000      0.840072000000
O     5.959089000000     -1.437012000000      0.203326000000
O     4.917192000000     -2.993970000000      1.449332000000
C     3.725609000000     -1.048752000000      1.125929000000
C     3.194034000000      0.034249000000      0.524838000000
C     3.616226000000     -3.222538000000      2.040310000000
H     3.019474000000     -3.773117000000      1.296891000000
C     3.005069000000     -1.791267000000      2.225362000000
C     3.447800000000     -1.226578000000      3.593188000000
H     3.249509000000     -0.153012000000      3.665198000000
H     2.922127000000     -1.733631000000      4.416328000000
H     4.529841000000     -1.359212000000      3.741027000000
C     3.774583000000      0.851332000000     -0.551230000000
C     3.779422000000      2.256621000000     -0.453185000000
C     4.276533000000      0.258307000000     -1.725146000000
C     4.243233000000      3.046551000000     -1.505657000000
C     4.726360000000      1.050193000000     -2.781388000000
C     4.703953000000      2.445219000000     -2.682356000000
H     3.429927000000      2.733214000000      0.463295000000
H     4.309326000000     -0.825768000000     -1.807770000000
H     4.247261000000      4.135057000000     -1.406841000000
H     5.097943000000      0.570756000000     -3.690044000000
H     5.055618000000      3.061422000000     -3.513270000000
C     3.772399000000     -4.107512000000      3.260187000000
H     2.792938000000     -4.267834000000      3.736950000000
H     4.173662000000     -5.086350000000      2.959353000000
H     4.459318000000     -3.672567000000      3.998171000000
C     1.485691000000     -1.692187000000      1.988423000000
H     0.937084000000     -1.693965000000      2.942094000000
H     1.134174000000     -2.557576000000      1.412569000000
C    -2.338500000000     -1.408965000000     -1.029917000000
C    -3.431504000000     -2.308215000000     -0.967594000000
C    -1.059742000000     -1.987823000000     -1.206583000000
N    -3.316261000000     -3.627550000000     -1.037984000000
C    -0.937002000000     -3.377447000000     -1.278172000000
C    -2.104811000000     -4.152906000000     -1.173388000000
H     0.013200000000     -3.886000000000     -1.425535000000
C    -2.600149000000      0.050145000000     -0.930989000000
C    -2.202275000000      0.849658000000      0.157535000000
C    -3.270140000000      0.720379000000     -1.986052000000
C    -2.361768000000      2.238895000000      0.094745000000
N    -3.446042000000      2.033831000000     -2.035618000000
C    -2.974830000000      2.777719000000     -1.042354000000
H    -2.014203000000      2.915197000000      0.871126000000
O    -3.718395000000     -0.031435000000     -2.998733000000
C    -4.425162000000      0.607880000000     -4.057614000000
H    -5.335703000000      1.100562000000     -3.683198000000
H    -3.796969000000      1.363648000000     -4.553056000000
H    -4.690252000000     -0.189400000000     -4.763369000000
O    -4.642299000000     -1.769682000000     -0.790347000000
C    -5.771024000000     -2.636430000000     -0.737094000000
H    -5.872186000000     -3.212063000000     -1.669954000000
H    -5.685984000000     -3.340440000000      0.104472000000
H    -6.641977000000     -1.983493000000     -0.598659000000
P    -1.317559000000      0.049006000000      1.562436000000
P     0.472624000000     -0.942070000000     -1.231441000000
C     0.174875000000      0.276704000000     -2.580105000000
C    -0.733127000000     -0.015897000000     -3.612486000000
C     0.986462000000      1.416936000000     -2.685357000000
C    -0.854123000000      0.841166000000     -4.708231000000
C     0.861285000000      2.270018000000     -3.784319000000
C    -0.063070000000      1.991203000000     -4.794657000000
H    -1.358541000000     -0.906951000000     -3.566735000000
H     1.723016000000      1.642670000000     -1.921417000000
H    -1.564649000000      0.600875000000     -5.502283000000
H     1.505574000000      3.149841000000     -3.851503000000
H    -0.156616000000      2.658478000000     -5.654985000000
C     1.769308000000     -2.004158000000     -2.000589000000
C     2.430727000000     -2.953365000000     -1.208320000000
C     2.171085000000     -1.846395000000     -3.338136000000
C     3.486761000000     -3.710642000000     -1.714943000000
C     3.220776000000     -2.613502000000     -3.851753000000
C     3.889496000000     -3.536314000000     -3.042641000000
H     2.116793000000     -3.095260000000     -0.179923000000
H     1.686996000000     -1.113517000000     -3.982188000000
H     4.006083000000     -4.419712000000     -1.066435000000
H     3.525751000000     -2.475088000000     -4.891668000000
H     4.723595000000     -4.116612000000     -3.443499000000
C    -1.680796000000      1.014769000000      3.092810000000
C    -2.735341000000      1.930606000000      3.237338000000
C    -0.907712000000      0.690565000000      4.222548000000
C    -2.977476000000      2.540268000000      4.473588000000
C    -1.155577000000      1.293678000000      5.455253000000
C    -2.185761000000      2.231903000000      5.581390000000
H    -3.388703000000      2.167013000000      2.397929000000
H    -0.111999000000     -0.051977000000      4.141525000000
H    -3.798701000000      3.254753000000      4.567484000000
H    -0.543770000000      1.029203000000      6.320835000000
H    -2.376838000000      2.711241000000      6.544254000000
C    -2.305792000000     -1.467961000000      1.934614000000
C    -3.671765000000     -1.309835000000      2.230794000000
C    -1.739610000000     -2.748866000000      1.985885000000
C    -4.451871000000     -2.415546000000      2.567042000000
C    -2.524578000000     -3.854629000000      2.324038000000
C    -3.880141000000     -3.691854000000      2.616276000000
H    -4.133836000000     -0.321789000000      2.191879000000
H    -0.694261000000     -2.897531000000      1.736808000000
H    -5.512599000000     -2.279270000000      2.790229000000
H    -2.071700000000     -4.848557000000      2.344911000000
H    -4.492727000000     -4.557157000000      2.880410000000
Rh    1.004095000000      0.060495000000      0.931186000000
N     0.602495000000      4.315555000000      0.522108000000
C     0.677986000000      5.545921000000      1.344625000000
H     1.615271000000      5.580705000000      1.914768000000
H    -0.153811000000      5.556142000000      2.066091000000
C     0.551222000000      6.669773000000      0.308244000000
H     0.106800000000      7.576876000000      0.741134000000
H     1.547831000000      6.938057000000     -0.079063000000
C    -0.296187000000      6.038535000000     -0.804053000000
H    -0.219886000000      6.567333000000     -1.764488000000
H    -1.358814000000      6.003719000000     -0.515498000000
C     0.245340000000      4.613211000000     -0.880214000000
H     1.154250000000      4.537217000000     -1.502147000000
H    -0.471798000000      3.872690000000     -1.252319000000
C     0.803081000000      3.054694000000      0.902234000000
O     0.680145000000      2.105632000000      0.088201000000
C     1.197781000000      2.679534000000      2.284395000000
F     1.103591000000      3.609230000000      3.242050000000
C     1.584490000000      1.416686000000      2.541707000000
H     2.421948000000      0.831598000000      1.614682000000
H     1.836637000000      1.172332000000      3.573695000000
O    -1.962963000000     -5.482640000000     -1.212111000000
C    -3.132745000000     -6.291400000000     -1.110152000000
H    -3.654319000000     -6.114543000000     -0.156399000000
H    -3.833656000000     -6.083234000000     -1.933584000000
H    -2.784273000000     -7.330379000000     -1.164312000000
O    -3.067156000000      4.117750000000     -1.119145000000
C    -3.666913000000      4.686277000000     -2.282395000000
H    -3.625123000000      5.773467000000     -2.139773000000
H    -3.114767000000      4.400970000000     -3.191542000000
H    -4.712134000000      4.358635000000     -2.390915000000
131
TSDD2c
C    -3.708609000000     -3.521139000000     -0.213277000000
O    -4.574143000000     -3.525916000000     -1.041916000000
O    -3.482478000000     -4.560983000000      0.635481000000
C    -2.681907000000     -2.473146000000      0.147728000000
C    -2.865120000000     -1.138849000000      0.157665000000
C    -2.303925000000     -4.326274000000      1.464232000000
H    -2.642715000000     -3.830432000000      2.392055000000
C    -1.501976000000     -3.291644000000      0.625947000000
C    -0.871464000000     -4.006130000000     -0.598700000000
H    -1.594923000000     -4.622262000000     -1.151365000000
H    -0.445073000000     -3.281722000000     -1.298896000000
H    -0.053111000000     -4.661248000000     -0.268150000000
C    -4.008393000000     -0.472487000000     -0.525445000000
C    -5.340534000000     -0.776922000000     -0.188175000000
C    -3.775136000000      0.496445000000     -1.517020000000
C    -6.402561000000     -0.141493000000     -0.832836000000
C    -4.837391000000      1.133645000000     -2.159996000000
C    -6.156528000000      0.817136000000     -1.821496000000
H    -5.542564000000     -1.516424000000      0.586599000000
H    -2.753791000000      0.761197000000     -1.774431000000
H    -7.428958000000     -0.399829000000     -0.561592000000
H    -4.629034000000      1.877277000000     -2.932972000000
H    -6.989158000000      1.312363000000     -2.326960000000
C    -1.660900000000     -5.653699000000      1.797106000000
H    -0.743102000000     -5.485666000000      2.382440000000
H    -2.347406000000     -6.265812000000      2.400056000000
H    -1.407069000000     -6.218931000000      0.890023000000
C    -0.433302000000     -2.463698000000      1.335844000000
H     0.562917000000     -2.866829000000      1.125855000000
H    -0.563396000000     -2.479266000000      2.425977000000
C     2.185534000000      1.458525000000     -1.030906000000
C     2.573796000000      2.818418000000     -0.945148000000
C     0.895616000000      1.206723000000     -1.539791000000
N     1.779197000000      3.837009000000     -1.245371000000
C     0.049800000000      2.279294000000     -1.837333000000
C     0.539851000000      3.578387000000     -1.648932000000
H    -0.976074000000      2.151833000000     -2.171010000000
C     3.126262000000      0.420365000000     -0.541205000000
C     2.974982000000     -0.264972000000      0.681549000000
C     4.295213000000      0.131738000000     -1.284260000000
C     3.962110000000     -1.158951000000      1.102236000000
N     5.227041000000     -0.730254000000     -0.898274000000
C     5.069437000000     -1.359203000000      0.259710000000
H     3.932480000000     -1.691396000000      2.048087000000
O     4.430293000000      0.758284000000     -2.457376000000
C     5.591851000000      0.494069000000     -3.237827000000
H     6.507779000000      0.760692000000     -2.688443000000
H     5.644246000000     -0.570206000000     -3.514326000000
H     5.495176000000      1.115387000000     -4.137093000000
O     3.811743000000      3.065071000000     -0.498674000000
C     4.241875000000      4.418895000000     -0.399899000000
H     4.222966000000      4.913017000000     -1.383616000000
H     3.602670000000      4.985280000000      0.293454000000
H     5.269323000000      4.377690000000     -0.016832000000
P     1.445569000000      0.069882000000      1.670211000000
P     0.234599000000     -0.520198000000     -1.576678000000
C     1.634753000000     -1.575649000000     -2.168314000000
C     2.174468000000     -1.376002000000     -3.450429000000
C     2.162172000000     -2.594595000000     -1.361505000000
C     3.221097000000     -2.178288000000     -3.907662000000
C     3.208908000000     -3.396632000000     -1.819333000000
C     3.740829000000     -3.190756000000     -3.094797000000
H     1.787416000000     -0.588411000000     -4.097306000000
H     1.772825000000     -2.746684000000     -0.358258000000
H     3.632865000000     -2.009553000000     -4.905443000000
H     3.618783000000     -4.173366000000     -1.169762000000
H     4.561003000000     -3.816484000000     -3.454662000000
C    -0.893724000000     -0.581217000000     -3.039455000000
C    -1.896985000000     -1.563524000000     -3.082785000000
C    -0.747845000000      0.279176000000     -4.144115000000
C    -2.747754000000     -1.673453000000     -4.183391000000
C    -1.601165000000      0.168623000000     -5.245144000000
C    -2.605704000000     -0.804027000000     -5.267217000000
H    -2.050667000000     -2.233005000000     -2.242716000000
H     0.024102000000      1.049508000000     -4.150916000000
H    -3.535421000000     -2.429914000000     -4.171561000000
H    -1.477900000000      0.850384000000     -6.090132000000
H    -3.276704000000     -0.880445000000     -6.126123000000
C     1.653165000000     -0.745505000000      3.311575000000
C     1.934953000000     -2.119752000000      3.431123000000
C     1.391404000000     -0.010097000000      4.482349000000
C     1.973677000000     -2.733565000000      4.684618000000
C     1.418973000000     -0.630796000000      5.734075000000
C     1.713135000000     -1.992212000000      5.840709000000
H     2.126273000000     -2.726876000000      2.547562000000
H     1.168282000000      1.056039000000      4.425405000000
H     2.207249000000     -3.798482000000      4.755382000000
H     1.213779000000     -0.041087000000      6.630543000000
H     1.740392000000     -2.474431000000      6.820549000000
C     1.688605000000      1.855886000000      2.061316000000
C     2.936023000000      2.241064000000      2.588643000000
C     0.696213000000      2.823413000000      1.858747000000
C     3.171682000000      3.571630000000      2.931063000000
C     0.942641000000      4.157959000000      2.198932000000
C     2.172432000000      4.534187000000      2.741678000000
H     3.725591000000      1.500127000000      2.731921000000
H    -0.252419000000      2.553440000000      1.400545000000
H     4.142071000000      3.860065000000      3.341755000000
H     0.165955000000      4.906857000000      2.026034000000
H     2.359569000000      5.576898000000      3.009576000000
Rh   -0.625693000000     -0.494779000000      0.719872000000
O    -0.304405000000      4.594318000000     -1.885984000000
C     0.169173000000      5.922719000000     -1.685187000000
H     0.479693000000      6.080066000000     -0.639732000000
H     1.028463000000      6.144189000000     -2.337388000000
H    -0.671705000000      6.582844000000     -1.933284000000
O     5.991959000000     -2.241505000000      0.663246000000
C     7.125395000000     -2.464302000000     -0.172124000000
H     6.820901000000     -2.843972000000     -1.160113000000
H     7.700827000000     -1.536805000000     -0.318603000000
H     7.738714000000     -3.211031000000      0.347646000000
N    -3.781054000000      2.215126000000      1.272787000000
C    -5.031965000000      2.007704000000      2.038141000000
H    -4.812330000000      1.690332000000      3.066031000000
H    -5.624852000000      1.219993000000      1.551949000000
C    -5.722420000000      3.372798000000      1.946514000000
H    -6.814088000000      3.285236000000      2.038221000000
H    -5.369435000000      4.033830000000      2.755151000000
C    -5.264156000000      3.908637000000      0.583303000000
H    -5.394031000000      4.994219000000      0.473236000000
H    -5.820872000000      3.410633000000     -0.227016000000
C    -3.795187000000      3.488300000000      0.523750000000
H    -3.130543000000      4.213637000000      1.023735000000
H    -3.405143000000      3.324023000000     -0.489888000000
C    -2.765679000000      1.378782000000      1.126924000000
O    -1.748914000000      1.643445000000      0.446725000000
C    -2.689231000000      0.023526000000      1.806801000000
F    -3.831934000000     -0.493338000000      2.328840000000
C    -1.499268000000     -0.103251000000      2.602839000000
H    -1.081597000000      0.832861000000      2.985864000000
H    -1.509058000000     -0.909312000000      3.341652000000
131
TSDD2h
C    -3.669912000000     -4.029069000000      0.188798000000
O    -4.765429000000     -4.056877000000     -0.298996000000
O    -3.130219000000     -5.082592000000      0.863324000000
C    -2.652921000000     -2.926052000000      0.234734000000
C    -2.858541000000     -1.597746000000      0.202257000000
C    -1.844468000000     -4.735497000000      1.443945000000
H    -2.043560000000     -4.326653000000      2.451877000000
C    -1.331374000000     -3.570324000000      0.544550000000
C    -0.758866000000     -4.130982000000     -0.773803000000
H    -1.452105000000     -4.851896000000     -1.232274000000
H    -0.600120000000     -3.325937000000     -1.499974000000
H     0.200238000000     -4.641155000000     -0.609026000000
C    -4.129840000000     -0.956663000000     -0.178637000000
C    -4.856834000000     -0.115558000000      0.690417000000
C    -4.665229000000     -1.205145000000     -1.457951000000
C    -6.042405000000      0.494429000000      0.274997000000
C    -5.847761000000     -0.593945000000     -1.872230000000
C    -6.534814000000      0.272094000000     -1.014980000000
H    -4.524130000000      0.024552000000      1.717603000000
H    -4.140998000000     -1.888822000000     -2.123820000000
H    -6.596639000000      1.128774000000      0.971836000000
H    -6.240129000000     -0.803049000000     -2.870421000000
H    -7.462203000000      0.749449000000     -1.340559000000
C    -0.998699000000     -5.984129000000      1.563410000000
H    -0.009121000000     -5.728310000000      1.973648000000
H    -1.478834000000     -6.703593000000      2.242686000000
H    -0.863073000000     -6.473693000000      0.589124000000
C    -0.386009000000     -2.575131000000      1.237074000000
H     0.661725000000     -2.880840000000      1.127957000000
H    -0.598954000000     -2.546061000000      2.316621000000
C     2.173052000000      1.318669000000     -1.082150000000
C     2.612114000000      2.665624000000     -1.139607000000
C     0.933071000000      1.036148000000     -1.694937000000
N     1.918652000000      3.652118000000     -1.693341000000
C     0.210403000000      2.071194000000     -2.291116000000
C     0.742041000000      3.366915000000     -2.236132000000
H    -0.742951000000      1.924949000000     -2.787441000000
C     3.057613000000      0.331133000000     -0.410171000000
C     2.809804000000     -0.249074000000      0.850459000000
C     4.292320000000      0.000291000000     -1.020512000000
C     3.755547000000     -1.104464000000      1.420116000000
N     5.187315000000     -0.823116000000     -0.490989000000
C     4.929529000000     -1.365644000000      0.692587000000
H     3.650614000000     -1.551146000000      2.403983000000
O     4.540013000000      0.550288000000     -2.214044000000
C     5.782024000000      0.265821000000     -2.849021000000
H     6.628982000000      0.589209000000     -2.224590000000
H     5.883256000000     -0.811731000000     -3.049000000000
H     5.770447000000      0.826576000000     -3.792126000000
O     3.781945000000      2.942900000000     -0.553255000000
C     4.258558000000      4.284771000000     -0.579403000000
H     4.398355000000      4.635901000000     -1.613429000000
H     3.557838000000      4.960464000000     -0.066567000000
H     5.220211000000      4.269058000000     -0.051334000000
P     1.208982000000      0.180876000000      1.665919000000
P     0.230539000000     -0.682646000000     -1.548410000000
C     1.666738000000     -1.697394000000     -2.097967000000
C     2.258963000000     -1.395224000000     -3.338087000000
C     2.213342000000     -2.722362000000     -1.313922000000
C     3.355643000000     -2.128607000000     -3.792189000000
C     3.319220000000     -3.445707000000     -1.763920000000
C     3.887514000000     -3.156780000000     -3.007524000000
H     1.867954000000     -0.578524000000     -3.948361000000
H     1.798200000000     -2.937252000000     -0.334446000000
H     3.803980000000     -1.885883000000     -4.758285000000
H     3.744434000000     -4.229285000000     -1.132803000000
H     4.751286000000     -3.725020000000     -3.360620000000
C    -0.994710000000     -0.847581000000     -2.913983000000
C    -2.123189000000     -0.007429000000     -2.920943000000
C    -0.854847000000     -1.805739000000     -3.934503000000
C    -3.037241000000     -0.063006000000     -3.974871000000
C    -1.795328000000     -1.882033000000     -4.964892000000
C    -2.875586000000     -0.995618000000     -5.002087000000
H    -2.300791000000      0.675804000000     -2.090787000000
H    -0.012487000000     -2.497377000000     -3.936353000000
H    -3.900062000000      0.606130000000     -3.970120000000
H    -1.673854000000     -2.633900000000     -5.748160000000
H    -3.597828000000     -1.043862000000     -5.820428000000
C     1.223613000000     -0.469560000000      3.392422000000
C     1.545807000000     -1.806567000000      3.691331000000
C     0.732589000000      0.348035000000      4.428998000000
C     1.414926000000     -2.298828000000      4.992060000000
C     0.591454000000     -0.151724000000      5.725950000000
C     0.938241000000     -1.474173000000      6.014573000000
H     1.892567000000     -2.483030000000      2.912568000000
H     0.448061000000      1.381758000000      4.229119000000
H     1.684224000000     -3.336318000000      5.203296000000
H     0.209342000000      0.501281000000      6.514056000000
H     0.833790000000     -1.861911000000      7.030471000000
C     1.438906000000      1.996495000000      1.914625000000
C     2.509366000000      2.423605000000      2.722296000000
C     0.627765000000      2.953193000000      1.292107000000
C     2.735388000000      3.784341000000      2.928927000000
C     0.855625000000      4.316213000000      1.504107000000
C     1.900612000000      4.735344000000      2.329525000000
H     3.168617000000      1.690879000000      3.193240000000
H    -0.137089000000      2.638427000000      0.589364000000
H     3.568593000000      4.104190000000      3.558994000000
H     0.221499000000      5.050647000000      1.001955000000
H     2.076777000000      5.800709000000      2.496404000000
Rh   -0.776662000000     -0.619243000000      0.605200000000
O    -0.013573000000      4.359479000000     -2.738399000000
C     0.517321000000      5.682445000000     -2.724576000000
H     0.717882000000      6.020738000000     -1.695378000000
H     1.456757000000      5.740082000000     -3.295932000000
H    -0.246504000000      6.317912000000     -3.190219000000
O     5.814303000000     -2.207544000000      1.240608000000
C     7.017029000000     -2.483548000000      0.526990000000
H     6.801386000000     -2.936213000000     -0.453722000000
H     7.603304000000     -1.565579000000      0.364283000000
H     7.581956000000     -3.186522000000      1.151935000000
N    -3.148237000000      2.936800000000      0.766042000000
C    -4.131407000000      3.568357000000      1.671966000000
H    -3.612515000000      4.234203000000      2.379793000000
H    -4.667574000000      2.807813000000      2.253620000000
C    -5.033737000000      4.346196000000      0.708189000000
H    -5.816621000000      3.677543000000      0.314455000000
H    -5.526902000000      5.197306000000      1.197992000000
C    -4.075980000000      4.753400000000     -0.419282000000
H    -3.458095000000      5.611045000000     -0.105775000000
H    -4.589750000000      5.033871000000     -1.349133000000
C    -3.201554000000      3.510219000000     -0.594680000000
H    -2.187933000000      3.713536000000     -0.970979000000
H    -3.662242000000      2.769379000000     -1.270809000000
C    -2.414590000000      1.850626000000      0.988872000000
O    -1.749489000000      1.322450000000      0.057989000000
C    -2.319017000000      1.201963000000      2.323868000000
F    -2.698060000000      1.918849000000      3.389992000000
C    -1.848641000000     -0.055658000000      2.410769000000
H    -2.313069000000     -0.872110000000      1.402195000000
H    -1.766949000000     -0.542516000000      3.386389000000
131
Int5AAc
C     4.363480000000      2.776592000000     -1.149129000000
O     5.546994000000      2.900355000000     -1.297115000000
O     3.520336000000      3.826117000000     -1.286251000000
C     3.541363000000      1.537973000000     -0.827585000000
C     4.109784000000      0.308338000000     -0.854654000000
C     2.147779000000      3.414650000000     -1.239245000000
H     1.836223000000      3.194693000000     -2.276743000000
C     2.158295000000      2.060969000000     -0.440059000000
C     2.199100000000      2.351839000000      1.077793000000
H     1.238920000000      2.755966000000      1.422862000000
H     2.400859000000      1.438546000000      1.644682000000
H     2.982607000000      3.086145000000      1.316725000000
C     5.601606000000      0.163254000000     -0.903847000000
C     6.269737000000     -0.385476000000     -2.006598000000
C     6.345502000000      0.537532000000      0.227595000000
C     7.655772000000     -0.555242000000     -1.978241000000
C     7.728033000000      0.355353000000      0.262224000000
C     8.387506000000     -0.192411000000     -0.843412000000
H     5.700177000000     -0.684424000000     -2.887924000000
H     5.828623000000      0.981375000000      1.082070000000
H     8.166720000000     -0.977722000000     -2.846825000000
H     8.293959000000      0.653118000000      1.148375000000
H     9.471153000000     -0.331692000000     -0.822040000000
C     1.315131000000      4.559034000000     -0.700522000000
H     0.256734000000      4.280021000000     -0.626258000000
H     1.661820000000      4.878993000000      0.291468000000
H     1.396377000000      5.420049000000     -1.379900000000
C     0.911429000000      1.305216000000     -0.885891000000
H     0.953281000000      1.167749000000     -1.969021000000
H     0.022780000000      1.909179000000     -0.659275000000
C    -3.017937000000      1.274695000000     -0.005600000000
C    -3.655549000000      2.354055000000     -0.665784000000
C    -2.008632000000      1.617481000000      0.916806000000
N    -3.303399000000      3.625900000000     -0.529051000000
C    -1.632805000000      2.957440000000      1.061606000000
C    -2.311008000000      3.922823000000      0.301513000000
H    -0.845533000000      3.286294000000      1.735643000000
C    -3.520693000000     -0.108428000000     -0.211896000000
C    -2.855291000000     -1.147865000000     -0.896724000000
C    -4.788227000000     -0.430659000000      0.336177000000
C    -3.467007000000     -2.401068000000     -1.002341000000
N    -5.364880000000     -1.620465000000      0.244511000000
C    -4.722714000000     -2.585019000000     -0.401684000000
H    -3.014808000000     -3.247734000000     -1.510631000000
O    -5.408441000000      0.536553000000      1.023085000000
C    -6.688976000000      0.257731000000      1.581809000000
H    -7.412788000000     -0.012107000000      0.797508000000
H    -6.631027000000     -0.570238000000      2.304721000000
H    -7.002492000000      1.181202000000      2.084774000000
O    -4.672917000000      2.052170000000     -1.486833000000
C    -5.341017000000      3.114258000000     -2.163243000000
H    -5.785463000000      3.821701000000     -1.446898000000
H    -4.646701000000      3.666845000000     -2.815282000000
H    -6.127560000000      2.637684000000     -2.761809000000
P    -1.136188000000     -0.955816000000     -1.581003000000
P    -1.032149000000      0.278495000000      1.725551000000
C    -2.259732000000     -0.919655000000      2.403494000000
C    -3.320523000000     -0.497969000000      3.223322000000
C    -2.093401000000     -2.288191000000      2.149602000000
C    -4.202447000000     -1.432932000000      3.764606000000
C    -2.978300000000     -3.225008000000      2.692150000000
C    -4.035110000000     -2.797562000000      3.498750000000
H    -3.472665000000      0.563220000000      3.424914000000
H    -1.274633000000     -2.628726000000      1.511778000000
H    -5.026576000000     -1.095739000000      4.397711000000
H    -2.844756000000     -4.287273000000      2.475659000000
H    -4.729341000000     -3.526758000000      3.923200000000
C    -0.369288000000      1.001091000000      3.285828000000
C    -1.057502000000      1.973904000000      4.034298000000
C     0.813510000000      0.451678000000      3.807708000000
C    -0.554092000000      2.405088000000      5.263627000000
C     1.308496000000      0.881103000000      5.041999000000
C     0.631170000000      1.862367000000      5.770199000000
H    -1.987852000000      2.406559000000      3.663765000000
H     1.351228000000     -0.305974000000      3.240600000000
H    -1.094896000000      3.166847000000      5.830238000000
H     2.230494000000      0.445860000000      5.436116000000
H     1.021809000000      2.201446000000      6.732584000000
C    -0.798494000000     -2.632155000000     -2.272903000000
C    -0.347726000000     -3.645117000000     -1.406147000000
C    -1.023787000000     -2.941868000000     -3.622123000000
C    -0.119167000000     -4.936989000000     -1.879246000000
C    -0.787679000000     -4.236879000000     -4.096310000000
C    -0.335175000000     -5.234372000000     -3.229853000000
H    -0.177179000000     -3.431566000000     -0.347360000000
H    -1.388999000000     -2.178398000000     -4.310366000000
H     0.228949000000     -5.713272000000     -1.194124000000
H    -0.963550000000     -4.464302000000     -5.150248000000
H    -0.152508000000     -6.244523000000     -3.603542000000
C    -1.321017000000      0.111414000000     -3.064534000000
C    -2.536567000000      0.734005000000     -3.381963000000
C    -0.217163000000      0.290096000000     -3.920871000000
C    -2.634260000000      1.552236000000     -4.512474000000
C    -0.321569000000      1.101145000000     -5.051069000000
C    -1.529404000000      1.745123000000     -5.343973000000
H    -3.418349000000      0.587541000000     -2.762114000000
H     0.722884000000     -0.226059000000     -3.723381000000
H    -3.587869000000      2.032669000000     -4.743611000000
H     0.542337000000      1.226608000000     -5.707844000000
H    -1.609544000000      2.383937000000     -6.226627000000
Rh    0.539024000000     -0.526307000000     -0.032106000000
N     4.132897000000     -1.858288000000      1.587356000000
C     5.346574000000     -2.627463000000      1.192308000000
H     6.123353000000     -1.934062000000      0.843642000000
H     5.110098000000     -3.314865000000      0.374928000000
C     5.749946000000     -3.330159000000      2.492377000000
H     5.211921000000     -4.287228000000      2.592913000000
H     6.826854000000     -3.547839000000      2.519081000000
C     5.297958000000     -2.353027000000      3.583022000000
H     6.007076000000     -1.512502000000      3.659383000000
H     5.210385000000     -2.812301000000      4.577487000000
C     3.952530000000     -1.851523000000      3.057125000000
H     3.687459000000     -0.839094000000      3.392504000000
H     3.118867000000     -2.521476000000      3.328077000000
C     3.226412000000     -1.279613000000      0.816479000000
O     2.162280000000     -0.812295000000      1.323362000000
C     3.377039000000     -1.043696000000     -0.687804000000
F     4.199910000000     -2.034857000000     -1.239639000000
C     2.008629000000     -1.201145000000     -1.336851000000
H     1.846907000000     -2.284351000000     -1.445089000000
H     2.042828000000     -0.764651000000     -2.343127000000
O    -1.909353000000      5.194938000000      0.427022000000
C    -2.578661000000      6.197786000000     -0.334924000000
H    -2.091380000000      7.145657000000     -0.074898000000
H    -2.481931000000      6.005383000000     -1.414999000000
H    -3.649383000000      6.239542000000     -0.081759000000
O    -5.268136000000     -3.803196000000     -0.483415000000
C    -6.528324000000     -4.023329000000      0.145810000000
H    -6.467249000000     -3.833854000000      1.229047000000
H    -7.305574000000     -3.369096000000     -0.279185000000
H    -6.776923000000     -5.075496000000     -0.041165000000
131
Int5AAh
C    -3.755625000000      4.039401000000      0.109793000000
O    -4.908097000000      4.052081000000     -0.230300000000
O    -3.220352000000      4.976617000000      0.925673000000
C    -2.660883000000      3.091095000000     -0.280366000000
C    -2.780573000000      1.890580000000     -0.889826000000
C    -1.874581000000      4.617906000000      1.305936000000
H    -1.955142000000      3.978614000000      2.203530000000
C    -1.341339000000      3.731252000000      0.133434000000
C    -0.826717000000      4.603059000000     -1.031280000000
H    -0.569823000000      3.966855000000     -1.887849000000
H    -1.583916000000      5.330726000000     -1.362112000000
H     0.077812000000      5.155362000000     -0.736081000000
C    -3.917080000000      1.026406000000     -1.226223000000
C    -5.148142000000      1.059387000000     -0.541766000000
C    -3.729165000000      0.046594000000     -2.224160000000
C    -6.163858000000      0.162027000000     -0.872908000000
C    -4.750207000000     -0.839735000000     -2.562399000000
C    -5.974620000000     -0.783308000000     -1.887644000000
H    -5.309323000000      1.786574000000      0.250580000000
H    -2.766812000000     -0.030194000000     -2.735193000000
H    -7.113385000000      0.203472000000     -0.334044000000
H    -4.587774000000     -1.579625000000     -3.349688000000
H    -6.778678000000     -1.475051000000     -2.150634000000
C    -1.101358000000      5.870674000000      1.652635000000
H    -0.062153000000      5.612912000000      1.908375000000
H    -1.095354000000      6.581785000000      0.815160000000
H    -1.558937000000      6.367151000000      2.520530000000
C    -0.241885000000      2.753767000000      0.630450000000
H    -0.089957000000      2.896091000000      1.710086000000
H     0.710273000000      2.987350000000      0.133629000000
C     3.120289000000     -0.464504000000     -0.321651000000
C     4.436030000000     -0.304753000000      0.173810000000
C     2.550663000000      0.647872000000     -0.977780000000
N     5.115197000000      0.832718000000      0.111381000000
C     3.241301000000      1.863718000000     -0.990141000000
C     4.523558000000      1.898686000000     -0.415659000000
H     2.839037000000      2.776922000000     -1.424368000000
C     2.365887000000     -1.716420000000     -0.079749000000
C     1.240599000000     -1.775033000000      0.769134000000
C     2.686233000000     -2.905116000000     -0.781464000000
C     0.436342000000     -2.918411000000      0.773474000000
N     1.938435000000     -4.000500000000     -0.755710000000
C     0.820632000000     -3.992220000000     -0.039748000000
H    -0.490927000000     -2.988425000000      1.331131000000
O     3.782392000000     -2.878217000000     -1.544500000000
C     4.148155000000     -4.061546000000     -2.249195000000
H     4.341434000000     -4.891146000000     -1.551680000000
H     3.353968000000     -4.365410000000     -2.947145000000
H     5.063335000000     -3.809792000000     -2.799562000000
O     4.986167000000     -1.363601000000      0.774983000000
C     6.319261000000     -1.250016000000      1.265326000000
H     7.021403000000     -1.020149000000      0.449215000000
H     6.392862000000     -0.458474000000      2.026090000000
H     6.558808000000     -2.225631000000      1.706532000000
P     0.719856000000     -0.276762000000      1.713827000000
P     0.829934000000      0.525029000000     -1.646774000000
C     0.778741000000     -1.068617000000     -2.578977000000
C     1.793522000000     -1.380965000000     -3.501197000000
C    -0.329964000000     -1.918951000000     -2.455944000000
C     1.698654000000     -2.530334000000     -4.284204000000
C    -0.418085000000     -3.070741000000     -3.246282000000
C     0.591426000000     -3.379296000000     -4.159213000000
H     2.665985000000     -0.733326000000     -3.602798000000
H    -1.109286000000     -1.702405000000     -1.727648000000
H     2.492652000000     -2.765563000000     -4.996825000000
H    -1.281780000000     -3.731484000000     -3.136712000000
H     0.519729000000     -4.278137000000     -4.776596000000
C     0.778567000000      1.687865000000     -3.091629000000
C     1.925044000000      2.055562000000     -3.820756000000
C    -0.476453000000      2.076060000000     -3.590861000000
C     1.815120000000      2.824018000000     -4.982285000000
C    -0.586793000000      2.839185000000     -4.755585000000
C     0.561087000000      3.225085000000     -5.451059000000
H     2.916322000000      1.741068000000     -3.495645000000
H    -1.393114000000      1.781804000000     -3.084668000000
H     2.719919000000      3.104076000000     -5.526938000000
H    -1.576001000000      3.130252000000     -5.116262000000
H     0.479097000000      3.826656000000     -6.359242000000
C     0.012492000000     -0.804480000000      3.333770000000
C    -0.014251000000     -2.117194000000      3.824755000000
C    -0.414488000000      0.244591000000      4.169757000000
C    -0.506541000000     -2.377161000000      5.109930000000
C    -0.900901000000     -0.017593000000      5.448249000000
C    -0.960160000000     -1.334863000000      5.918718000000
H     0.365196000000     -2.946677000000      3.230981000000
H    -0.348159000000      1.278640000000      3.825479000000
H    -0.523336000000     -3.405684000000      5.478009000000
H    -1.230730000000      0.808458000000      6.082277000000
H    -1.345183000000     -1.543121000000      6.919591000000
C     2.264168000000      0.500408000000      2.357074000000
C     3.098119000000     -0.319734000000      3.142172000000
C     2.576599000000      1.857163000000      2.209837000000
C     4.228456000000      0.214449000000      3.756227000000
C     3.709341000000      2.389144000000      2.835562000000
C     4.536376000000      1.572576000000      3.606611000000
H     2.866487000000     -1.378725000000      3.272195000000
H     1.955366000000      2.503109000000      1.600296000000
H     4.870594000000     -0.432203000000      4.358500000000
H     3.946208000000      3.447146000000      2.703178000000
H     5.420436000000      1.990086000000      4.094315000000
Rh   -0.767475000000      0.767927000000      0.308380000000
N    -3.653802000000     -2.314066000000      0.735511000000
C    -4.951739000000     -2.525280000000      1.412767000000
H    -5.541527000000     -1.601367000000      1.404570000000
H    -4.783706000000     -2.814719000000      2.462460000000
C    -5.587821000000     -3.656322000000      0.598509000000
H    -6.303540000000     -4.242374000000      1.192006000000
H    -6.128606000000     -3.230572000000     -0.261982000000
C    -4.381990000000     -4.469311000000      0.110499000000
H    -4.609435000000     -5.113449000000     -0.750615000000
H    -4.000772000000     -5.114236000000      0.919358000000
C    -3.349900000000     -3.391666000000     -0.228667000000
H    -3.477574000000     -3.000002000000     -1.251677000000
H    -2.307956000000     -3.725520000000     -0.126443000000
C    -2.845817000000     -1.260053000000      0.836628000000
O    -1.829265000000     -1.175269000000      0.083853000000
C    -3.037925000000     -0.157497000000      1.794961000000
F    -4.074495000000     -0.236439000000      2.662158000000
C    -2.161550000000      0.856856000000      1.781579000000
H    -1.812040000000      1.477554000000     -1.262723000000
H    -2.296937000000      1.668828000000      2.501866000000
O     5.159971000000      3.075894000000     -0.408847000000
C     6.466568000000      3.135976000000      0.160316000000
H     6.448150000000      2.847502000000      1.222701000000
H     7.162440000000      2.467791000000     -0.370408000000
H     6.790529000000      4.179030000000      0.055957000000
O    -0.011063000000     -5.045642000000     -0.092623000000
C     0.344787000000     -6.143495000000     -0.932236000000
H    -0.464108000000     -6.877013000000     -0.824755000000
H     0.433140000000     -5.823141000000     -1.981766000000
H     1.302304000000     -6.587427000000     -0.619369000000
131
Int5ADc
C    -3.382124000000     -3.368963000000     -0.220937000000
O    -4.423435000000     -3.327993000000     -0.814439000000
O    -2.568623000000     -4.442854000000     -0.284515000000
C    -2.752166000000     -2.318777000000      0.691197000000
C    -3.358151000000     -1.107512000000      0.814139000000
C    -1.319412000000     -4.197769000000      0.374638000000
H    -0.624354000000     -3.796377000000     -0.385497000000
C    -1.592756000000     -3.062986000000      1.406934000000
C    -2.182703000000     -3.622343000000      2.722972000000
H    -1.436933000000     -4.225568000000      3.260649000000
H    -2.492449000000     -2.795466000000      3.376936000000
H    -3.067125000000     -4.250674000000      2.533400000000
C    -4.578981000000     -0.754156000000      0.010325000000
C    -5.852480000000     -0.853109000000      0.588535000000
C    -4.449012000000     -0.233368000000     -1.286065000000
C    -6.981403000000     -0.443718000000     -0.125474000000
C    -5.578419000000      0.181410000000     -1.994168000000
C    -6.848157000000      0.077165000000     -1.416522000000
H    -5.955324000000     -1.252290000000      1.598963000000
H    -3.459957000000     -0.154251000000     -1.737434000000
H    -7.970550000000     -0.533378000000      0.330069000000
H    -5.463882000000      0.578463000000     -3.005849000000
H    -7.732571000000      0.396842000000     -1.972928000000
C    -0.773312000000     -5.508001000000      0.901865000000
H     0.169353000000     -5.340805000000      1.443959000000
H    -1.489369000000     -5.997423000000      1.576239000000
H    -0.572583000000     -6.189470000000      0.062739000000
C    -0.264034000000     -2.329715000000      1.663226000000
H     0.585473000000     -2.914990000000      1.284006000000
H    -0.113430000000     -2.191567000000      2.736839000000
C     2.291764000000      1.361916000000     -1.149693000000
C     2.669173000000      2.723958000000     -1.225113000000
C     1.030327000000      1.028386000000     -1.680126000000
N     1.870368000000      3.686827000000     -1.665843000000
C     0.177291000000      2.043124000000     -2.123421000000
C     0.642735000000      3.363849000000     -2.058670000000
H    -0.836951000000      1.855568000000     -2.463951000000
C     3.190322000000      0.389812000000     -0.481590000000
C     2.951045000000     -0.158469000000      0.798323000000
C     4.391053000000     -0.000742000000     -1.121977000000
C     3.884078000000     -1.037574000000      1.354082000000
N     5.269116000000     -0.848976000000     -0.603473000000
C     5.023851000000     -1.359384000000      0.596517000000
H     3.795708000000     -1.467023000000      2.346039000000
O     4.614155000000      0.507253000000     -2.337567000000
C     5.815173000000      0.148067000000     -3.013981000000
H     6.701104000000      0.451913000000     -2.435518000000
H     5.859975000000     -0.938543000000     -3.183277000000
H     5.788039000000      0.680879000000     -3.972787000000
O     3.892927000000      3.039335000000     -0.782268000000
C     4.316604000000      4.395956000000     -0.868149000000
H     4.319379000000      4.743849000000     -1.912766000000
H     3.658759000000      5.053005000000     -0.279926000000
H     5.335163000000      4.417032000000     -0.460386000000
P     1.378997000000      0.293828000000      1.678456000000
P     0.435594000000     -0.711812000000     -1.524608000000
C     1.834752000000     -1.785571000000     -2.046790000000
C     2.430748000000     -1.633635000000     -3.309615000000
C     2.284047000000     -2.802415000000     -1.190929000000
C     3.464798000000     -2.484281000000     -3.702104000000
C     3.321143000000     -3.651622000000     -1.585466000000
C     3.913070000000     -3.493056000000     -2.841187000000
H     2.095244000000     -0.844465000000     -3.985045000000
H     1.839515000000     -2.912461000000     -0.202599000000
H     3.925199000000     -2.358357000000     -4.684895000000
H     3.673177000000     -4.430418000000     -0.905005000000
H     4.724623000000     -4.155642000000     -3.151413000000
C    -0.774922000000     -0.966331000000     -2.886986000000
C    -0.758938000000     -0.266508000000     -4.106943000000
C    -1.723573000000     -1.982656000000     -2.706828000000
C    -1.701551000000     -0.561914000000     -5.095750000000
C    -2.668326000000     -2.278260000000     -3.690424000000
C    -2.662154000000     -1.558760000000     -4.888201000000
H    -0.020210000000      0.514793000000     -4.291258000000
H    -1.723312000000     -2.553619000000     -1.783179000000
H    -1.684688000000     -0.006256000000     -6.036514000000
H    -3.413278000000     -3.053935000000     -3.500021000000
H    -3.402198000000     -1.775195000000     -5.662325000000
C     1.553593000000     -0.170836000000      3.453828000000
C     1.892114000000     -1.476651000000      3.860071000000
C     1.210268000000      0.771391000000      4.440928000000
C     1.919151000000     -1.816933000000      5.213767000000
C     1.226726000000      0.422554000000      5.793798000000
C     1.586552000000     -0.868908000000      6.185584000000
H     2.128918000000     -2.245075000000      3.126115000000
H     0.928738000000      1.786898000000      4.161157000000
H     2.197080000000     -2.831673000000      5.507694000000
H     0.958463000000      1.170026000000      6.543920000000
H     1.604614000000     -1.138013000000      7.244175000000
C     1.475965000000      2.131452000000      1.721308000000
C     2.671905000000      2.712450000000      2.183081000000
C     0.402757000000      2.954437000000      1.355622000000
C     2.777432000000      4.098214000000      2.294555000000
C     0.518421000000      4.343348000000      1.464639000000
C     1.699256000000      4.917669000000      1.939051000000
H     3.521466000000      2.082721000000      2.456157000000
H    -0.504289000000      2.519722000000      0.945755000000
H     3.708390000000      4.541188000000      2.655650000000
H    -0.319816000000      4.977270000000      1.165266000000
H     1.785811000000      6.003378000000      2.026169000000
Rh   -0.499469000000     -0.529677000000      0.734976000000
O    -0.216741000000      4.336724000000     -2.405483000000
C     0.243291000000      5.684987000000     -2.365434000000
H    -0.604072000000      6.301738000000     -2.691037000000
H     0.551588000000      5.969454000000     -1.346885000000
H     1.100375000000      5.834822000000     -3.040383000000
O     5.886240000000     -2.230303000000      1.133455000000
C     7.048692000000     -2.579483000000      0.384975000000
H     6.775492000000     -3.041150000000     -0.576855000000
H     7.671941000000     -1.694621000000      0.181860000000
H     7.600771000000     -3.295948000000      1.005999000000
N    -3.622273000000      2.301881000000      0.621047000000
C    -4.867718000000      2.567590000000      1.381689000000
H    -4.684776000000      2.499834000000      2.459340000000
H    -5.620813000000      1.812525000000      1.111989000000
C    -5.268149000000      3.967085000000      0.907503000000
H    -6.348357000000      4.140971000000      1.011698000000
H    -4.745710000000      4.733988000000      1.503397000000
C    -4.780672000000      3.999241000000     -0.545761000000
H    -4.690114000000      5.013988000000     -0.957815000000
H    -5.472501000000      3.430332000000     -1.188188000000
C    -3.434394000000      3.276587000000     -0.478838000000
H    -2.596778000000      3.952730000000     -0.238137000000
H    -3.162963000000      2.743904000000     -1.400128000000
C    -2.797301000000      1.273387000000      0.714318000000
O    -1.797785000000      1.175687000000     -0.047100000000
C    -2.944053000000      0.091618000000      1.700220000000
F    -3.994094000000      0.290367000000      2.607694000000
C    -1.616503000000     -0.017385000000      2.410233000000
H    -1.339509000000      0.951549000000      2.851249000000
H    -1.646191000000     -0.766880000000      3.210206000000
131
Int5ADh
C     2.194331000000      4.421839000000      0.806294000000
O     3.067183000000      4.957243000000      0.171273000000
O     1.202788000000      5.122338000000      1.399191000000
C     1.991953000000      2.970518000000      1.110962000000
C     2.772212000000      1.916009000000      0.770278000000
C     0.132391000000      4.251807000000      1.823862000000
H    -0.545949000000      4.153704000000      0.960881000000
C     0.808865000000      2.861410000000      2.066412000000
C     1.369624000000      2.757534000000      3.500892000000
H     0.558439000000      2.700345000000      4.242532000000
H     1.994308000000      1.860157000000      3.601575000000
H     1.999613000000      3.626521000000      3.743972000000
C     3.934515000000      1.720802000000     -0.100437000000
C     4.295816000000      2.570016000000     -1.165746000000
C     4.715777000000      0.565548000000      0.125653000000
C     5.387089000000      2.259521000000     -1.976657000000
C     5.816761000000      0.268777000000     -0.673844000000
C     6.152761000000      1.114001000000     -1.736829000000
H     3.734891000000      3.483739000000     -1.344101000000
H     4.460882000000     -0.096388000000      0.954939000000
H     5.643357000000      2.923387000000     -2.805275000000
H     6.415241000000     -0.622347000000     -0.467925000000
H     7.009095000000      0.881725000000     -2.374449000000
C    -0.613766000000      4.890050000000      2.974400000000
H    -1.420000000000      4.220702000000      3.312327000000
H     0.049946000000      5.104778000000      3.823291000000
H    -1.066918000000      5.836632000000      2.645713000000
C    -0.188845000000      1.730049000000      1.743311000000
H    -0.944906000000      2.083688000000      1.030218000000
H    -0.726531000000      1.464414000000      2.662799000000
C    -2.511982000000     -0.518524000000     -1.491715000000
C    -3.366205000000     -1.479019000000     -2.097597000000
C    -1.267212000000     -0.312154000000     -2.128915000000
N    -3.067217000000     -2.176286000000     -3.183453000000
C    -0.949730000000     -1.053387000000     -3.271568000000
C    -1.885962000000     -1.978876000000     -3.754915000000
H    -0.002118000000     -0.957392000000     -3.794947000000
C    -3.039124000000      0.138915000000     -0.261184000000
C    -2.638090000000     -0.155452000000      1.061269000000
C    -4.189329000000      0.963836000000     -0.377847000000
C    -3.344712000000      0.373924000000      2.143267000000
N    -4.847934000000      1.490669000000      0.644555000000
C    -4.444085000000      1.204937000000      1.876326000000
H    -3.107871000000      0.157780000000      3.179946000000
O    -4.619946000000      1.228146000000     -1.620677000000
C    -5.799582000000      2.011644000000     -1.784129000000
H    -6.662513000000      1.528329000000     -1.301283000000
H    -5.673130000000      3.015581000000     -1.349968000000
H    -5.961202000000      2.082906000000     -2.866930000000
O    -4.537951000000     -1.713650000000     -1.489592000000
C    -5.436776000000     -2.644467000000     -2.083719000000
H    -5.725180000000     -2.324396000000     -3.096792000000
H    -4.983113000000     -3.644949000000     -2.149676000000
H    -6.317110000000     -2.668576000000     -1.428903000000
P    -1.125807000000     -1.177998000000      1.334808000000
P     0.057979000000      0.770784000000     -1.411136000000
C    -0.514251000000      2.506975000000     -1.642886000000
C    -1.851881000000      2.861076000000     -1.863426000000
C     0.456603000000      3.523978000000     -1.590395000000
C    -2.215632000000      4.209169000000     -1.963924000000
C     0.093790000000      4.866773000000     -1.695511000000
C    -1.250940000000      5.214839000000     -1.864744000000
H    -2.616477000000      2.101316000000     -1.995567000000
H     1.509239000000      3.264568000000     -1.497680000000
H    -3.263877000000      4.467390000000     -2.133780000000
H     0.867474000000      5.634887000000     -1.631485000000
H    -1.540651000000      6.265616000000     -1.939214000000
C     1.413973000000      0.663756000000     -2.657596000000
C     2.485057000000     -0.220644000000     -2.459957000000
C     1.359775000000      1.421814000000     -3.842750000000
C     3.485956000000     -0.340198000000     -3.427876000000
C     2.364722000000      1.300129000000     -4.803496000000
C     3.431829000000      0.418893000000     -4.598130000000
H     2.540624000000     -0.816727000000     -1.552182000000
H     0.529951000000      2.107181000000     -4.022609000000
H     4.321092000000     -1.022289000000     -3.254968000000
H     2.311490000000      1.894958000000     -5.718461000000
H     4.219589000000      0.328006000000     -5.349891000000
C    -1.177378000000     -1.818480000000      3.064681000000
C    -1.187741000000     -0.941467000000      4.167493000000
C    -1.088261000000     -3.200063000000      3.308159000000
C    -1.155962000000     -1.434136000000      5.471763000000
C    -1.043411000000     -3.689188000000      4.617255000000
C    -1.086567000000     -2.811837000000      5.702038000000
H    -1.192179000000      0.137600000000      4.018272000000
H    -1.047125000000     -3.907739000000      2.480748000000
H    -1.174541000000     -0.735879000000      6.311597000000
H    -0.974383000000     -4.766569000000      4.784091000000
H    -1.055847000000     -3.197161000000      6.723731000000
C    -1.420556000000     -2.672416000000      0.310110000000
C    -2.653465000000     -3.334082000000      0.471147000000
C    -0.474391000000     -3.171903000000     -0.594999000000
C    -2.926248000000     -4.487059000000     -0.263035000000
C    -0.762895000000     -4.321738000000     -1.337192000000
C    -1.983063000000     -4.980668000000     -1.172136000000
H    -3.403152000000     -2.944274000000      1.162835000000
H     0.479948000000     -2.664425000000     -0.722988000000
H    -3.882699000000     -4.997728000000     -0.130758000000
H    -0.030221000000     -4.695281000000     -2.056228000000
H    -2.203753000000     -5.878748000000     -1.753976000000
Rh    0.724155000000      0.060503000000      0.898349000000
O    -1.545435000000     -2.695277000000     -4.832632000000
C    -2.478822000000     -3.648082000000     -5.333967000000
H    -1.998440000000     -4.108525000000     -6.206451000000
H    -2.707141000000     -4.415846000000     -4.577827000000
H    -3.421745000000     -3.163841000000     -5.632917000000
O    -5.095716000000      1.717000000000      2.925499000000
C    -6.232704000000      2.542878000000      2.682556000000
H    -5.958343000000      3.434321000000      2.096818000000
H    -7.013498000000      1.992317000000      2.134762000000
H    -6.603667000000      2.840147000000      3.671289000000
N     3.783636000000     -2.902883000000      0.942529000000
C     4.788905000000     -3.438312000000      1.888432000000
H     4.346842000000     -4.257149000000      2.478439000000
H     5.119175000000     -2.662485000000      2.588940000000
C     5.901132000000     -3.938301000000      0.960949000000
H     6.582752000000     -3.107360000000      0.712448000000
H     6.500749000000     -4.733894000000      1.424772000000
C     5.140954000000     -4.391344000000     -0.291941000000
H     4.674707000000     -5.375222000000     -0.119881000000
H     5.777021000000     -4.474461000000     -1.184251000000
C     4.061677000000     -3.317591000000     -0.447144000000
H     3.139024000000     -3.667530000000     -0.931236000000
H     4.421895000000     -2.443167000000     -1.016147000000
C     2.774544000000     -2.068942000000      1.196267000000
O     2.071215000000     -1.621697000000      0.242717000000
C     2.436066000000     -1.575963000000      2.544868000000
F     3.069440000000     -2.137587000000      3.600904000000
C     1.512306000000     -0.608856000000      2.660304000000
H     2.544813000000      1.000738000000      1.358771000000
H     1.262193000000     -0.262170000000      3.665992000000
131
Int5BAc
C     2.999580000000     -3.256583000000      0.582780000000
O     3.914215000000     -3.471359000000     -0.162910000000
O     2.089905000000     -4.206798000000      0.881041000000
C     2.611055000000     -1.961087000000      1.281662000000
C     3.305206000000     -0.828287000000      0.976253000000
C     1.350692000000     -3.861335000000      2.058523000000
H     1.925636000000     -4.271678000000      2.906654000000
C     1.395996000000     -2.286419000000      2.186612000000
C     1.589777000000     -2.042068000000      3.700400000000
H     2.618482000000     -2.272023000000      4.016745000000
H     1.345280000000     -1.029112000000      4.024191000000
H     0.906793000000     -2.705663000000      4.254363000000
C     4.468546000000     -0.845161000000      0.024332000000
C     5.773694000000     -0.964513000000      0.522727000000
C     4.271333000000     -0.648961000000     -1.351387000000
C     6.867105000000     -0.893003000000     -0.344874000000
C     5.365676000000     -0.571448000000     -2.213777000000
C     6.667000000000     -0.691891000000     -1.713914000000
H     5.928624000000     -1.114148000000      1.592885000000
H     3.259154000000     -0.561954000000     -1.746273000000
H     7.879893000000     -0.996150000000      0.052303000000
H     5.196153000000     -0.428336000000     -3.283589000000
H     7.522788000000     -0.636815000000     -2.391132000000
C    -0.002740000000     -4.542234000000      2.018888000000
H    -0.531801000000     -4.337625000000      1.079449000000
H     0.128579000000     -5.630807000000      2.100250000000
H    -0.628765000000     -4.203376000000      2.857502000000
C     0.105376000000     -1.628328000000      1.638617000000
H    -0.609352000000     -1.477439000000      2.454778000000
H    -0.372655000000     -2.275232000000      0.897599000000
C    -2.899811000000     -1.103724000000     -0.445378000000
C    -3.848404000000     -2.012002000000      0.080812000000
C    -1.795623000000     -1.680491000000     -1.116007000000
N    -3.733233000000     -3.334083000000      0.026120000000
C    -1.697251000000     -3.068020000000     -1.222501000000
C    -2.693763000000     -3.851678000000     -0.615100000000
H    -0.885270000000     -3.570960000000     -1.741762000000
C    -3.236964000000      0.346036000000     -0.495839000000
C    -2.600889000000      1.419583000000      0.165105000000
C    -4.303427000000      0.701848000000     -1.365933000000
C    -3.036332000000      2.729072000000     -0.070646000000
N    -4.724563000000      1.939210000000     -1.579117000000
C    -4.104615000000      2.933488000000     -0.956478000000
H    -2.585928000000      3.601438000000      0.392633000000
O    -4.888106000000     -0.296861000000     -2.044065000000
C    -5.974754000000      0.014480000000     -2.910800000000
H    -6.804265000000      0.479222000000     -2.355942000000
H    -5.660542000000      0.705059000000     -3.708841000000
H    -6.295799000000     -0.942245000000     -3.341582000000
O    -4.930407000000     -1.487711000000      0.679369000000
C    -5.924584000000     -2.371573000000      1.190199000000
H    -6.338152000000     -3.005568000000      0.391217000000
H    -5.510926000000     -3.023388000000      1.975372000000
H    -6.709877000000     -1.727625000000      1.606207000000
P    -1.186418000000      1.207240000000      1.354295000000
P    -0.356165000000     -0.603313000000     -1.520119000000
C    -0.965577000000      0.726383000000     -2.621641000000
C    -2.034321000000      0.512756000000     -3.506546000000
C    -0.305515000000      1.965423000000     -2.612111000000
C    -2.454857000000      1.540570000000     -4.352684000000
C    -0.727099000000      2.987894000000     -3.467402000000
C    -1.804939000000      2.779960000000     -4.332770000000
H    -2.558425000000     -0.445297000000     -3.513745000000
H     0.548602000000      2.121457000000     -1.951441000000
H    -3.296109000000      1.373601000000     -5.029589000000
H    -0.213112000000      3.951906000000     -3.453985000000
H    -2.137893000000      3.582529000000     -4.995260000000
C     0.788073000000     -1.551220000000     -2.601561000000
C     1.428783000000     -2.693687000000     -2.092920000000
C     1.142086000000     -1.086958000000     -3.881125000000
C     2.389615000000     -3.370693000000     -2.844204000000
C     2.112293000000     -1.761560000000     -4.628223000000
C     2.736340000000     -2.902262000000     -4.114446000000
H     1.182346000000     -3.062229000000     -1.098531000000
H     0.668092000000     -0.197954000000     -4.298283000000
H     2.891180000000     -4.237184000000     -2.410880000000
H     2.380004000000     -1.389445000000     -5.620229000000
H     3.499735000000     -3.420722000000     -4.699213000000
C    -0.741423000000      2.949021000000      1.766815000000
C     0.129265000000      3.653650000000      0.916646000000
C    -1.304249000000      3.607803000000      2.871750000000
C     0.437822000000      4.989592000000      1.175479000000
C    -0.987757000000      4.945714000000      3.128272000000
C    -0.116712000000      5.638748000000      2.284086000000
H     0.576643000000      3.157916000000      0.056477000000
H    -1.998066000000      3.087879000000      3.533328000000
H     1.115745000000      5.526596000000      0.507482000000
H    -1.430116000000      5.446936000000      3.992301000000
H     0.128089000000      6.683893000000      2.487394000000
C    -1.946120000000      0.556227000000      2.892831000000
C    -3.242679000000      0.025723000000      2.916760000000
C    -1.176904000000      0.554257000000      4.072190000000
C    -3.754568000000     -0.518094000000      4.100649000000
C    -1.696140000000      0.020811000000      5.250584000000
C    -2.985844000000     -0.526116000000      5.265710000000
H    -3.865757000000      0.023383000000      2.024849000000
H    -0.173158000000      0.979731000000      4.071572000000
H    -4.765229000000     -0.933163000000      4.104605000000
H    -1.092244000000      0.030098000000      6.160950000000
H    -3.389340000000     -0.950547000000      6.188066000000
Rh    0.623647000000      0.092624000000      0.607035000000
N     4.134550000000      2.385163000000      0.064698000000
C     5.411917000000      2.576049000000      0.797357000000
H     5.991752000000      1.643625000000      0.757297000000
H     5.220911000000      2.816313000000      1.848933000000
C     6.096479000000      3.705024000000      0.020396000000
H     5.771726000000      4.685630000000      0.406191000000
H     7.190811000000      3.656654000000      0.110605000000
C     5.591363000000      3.506141000000     -1.412958000000
H     6.117556000000      2.661685000000     -1.887718000000
H     5.716968000000      4.391610000000     -2.051697000000
C     4.121626000000      3.139271000000     -1.207606000000
H     3.697413000000      2.510187000000     -2.001730000000
H     3.479268000000      4.030544000000     -1.100935000000
C     3.133674000000      1.565984000000      0.342468000000
O     2.112078000000      1.508605000000     -0.394916000000
C     3.092633000000      0.595599000000      1.546060000000
F     4.163365000000      0.819636000000      2.428141000000
C     1.761377000000      0.837905000000      2.201906000000
H     1.602765000000      1.912814000000      2.356953000000
H     1.721871000000      0.336315000000      3.165515000000
O    -2.545525000000     -5.180770000000     -0.675549000000
C    -3.534736000000     -6.003283000000     -0.060986000000
H    -3.600088000000     -5.803581000000      1.020221000000
H    -4.526601000000     -5.832863000000     -0.507854000000
H    -3.214448000000     -7.037979000000     -0.235511000000
O    -4.489622000000      4.195250000000     -1.173812000000
C    -5.546650000000      4.429998000000     -2.100283000000
H    -5.281806000000      4.061605000000     -3.104151000000
H    -6.475532000000      3.932332000000     -1.780325000000
H    -5.689685000000      5.517591000000     -2.122962000000
131
Int5BAh
C     3.362662000000      4.010424000000     -1.200899000000
O     4.280638000000      4.402391000000     -0.527299000000
O     2.622167000000      4.850754000000     -1.955239000000
C     2.840670000000      2.621415000000     -1.394138000000
C     3.304468000000      1.481621000000     -0.834707000000
C     1.411931000000      4.230928000000     -2.437246000000
H     1.279878000000      4.578403000000     -3.473007000000
C     1.723082000000      2.684332000000     -2.428324000000
C     2.351584000000      2.335980000000     -3.799158000000
H     2.760356000000      1.317029000000     -3.795806000000
H     1.600897000000      2.415941000000     -4.601687000000
H     3.178946000000      3.023454000000     -4.033952000000
C     4.370357000000      1.181058000000      0.135485000000
C     5.582853000000      1.895053000000      0.220019000000
C     4.169588000000      0.092909000000      1.012756000000
C     6.543875000000      1.539950000000      1.167088000000
C     5.124535000000     -0.243404000000      1.971017000000
C     6.318440000000      0.479700000000      2.051860000000
H     5.766824000000      2.730592000000     -0.449940000000
H     3.248816000000     -0.484707000000      0.946220000000
H     7.479565000000      2.102081000000      1.215812000000
H     4.936153000000     -1.075091000000      2.654801000000
H     7.073076000000      0.215363000000      2.796637000000
C     0.265867000000      4.747717000000     -1.580566000000
H    -0.712163000000      4.447106000000     -1.982318000000
H     0.358427000000      4.394163000000     -0.543332000000
H     0.306286000000      5.846309000000     -1.567886000000
C     0.474047000000      1.813855000000     -2.136892000000
H     0.035203000000      1.503849000000     -3.095814000000
H    -0.279201000000      2.396405000000     -1.600140000000
C    -2.816604000000      0.398065000000      0.922688000000
C    -4.185839000000      0.648634000000      0.667389000000
C    -1.931659000000      1.489097000000      0.785634000000
N    -4.656871000000      1.813898000000      0.244200000000
C    -2.420278000000      2.698706000000      0.282382000000
C    -3.795748000000      2.798483000000      0.014810000000
H    -1.793698000000      3.566327000000      0.096267000000
C    -2.346108000000     -0.971840000000      1.226849000000
C    -1.531575000000     -1.707581000000      0.341384000000
C    -2.622263000000     -1.575483000000      2.479554000000
C    -0.940115000000     -2.897964000000      0.776102000000
N    -2.092546000000     -2.725357000000      2.875695000000
C    -1.241623000000     -3.346024000000      2.068462000000
H    -0.229356000000     -3.459329000000      0.181665000000
O    -3.426525000000     -0.904571000000      3.306497000000
C    -3.731916000000     -1.479812000000      4.574252000000
H    -4.396308000000     -0.763729000000      5.073689000000
H    -4.239982000000     -2.449115000000      4.454727000000
H    -2.817618000000     -1.629835000000      5.167364000000
O    -5.025871000000     -0.379249000000      0.822335000000
C    -6.416339000000     -0.159156000000      0.601872000000
H    -6.808689000000      0.604632000000      1.290757000000
H    -6.604152000000      0.169533000000     -0.431260000000
H    -6.904352000000     -1.123807000000      0.789374000000
P    -1.110522000000     -1.003520000000     -1.313978000000
P    -0.119818000000      1.252202000000      1.107547000000
C    -0.040950000000      0.312555000000      2.696624000000
C    -0.745150000000      0.781512000000      3.820309000000
C     0.796444000000     -0.804867000000      2.824868000000
C    -0.611725000000      0.139287000000      5.050379000000
C     0.927801000000     -1.442990000000      4.063158000000
C     0.227871000000     -0.974853000000      5.176096000000
H    -1.404136000000      1.647466000000      3.736212000000
H     1.321900000000     -1.198066000000      1.958262000000
H    -1.163988000000      0.511009000000      5.916718000000
H     1.577735000000     -2.317312000000      4.150491000000
H     0.333950000000     -1.473194000000      6.142887000000
C     0.482244000000      2.897970000000      1.700319000000
C     1.869037000000      3.113221000000      1.697364000000
C    -0.348739000000      3.884625000000      2.264504000000
C     2.413914000000      4.309491000000      2.169774000000
C     0.197071000000      5.077918000000      2.743472000000
C     1.575964000000      5.302648000000      2.681206000000
H     2.541344000000      2.341953000000      1.335135000000
H    -1.425578000000      3.736401000000      2.337253000000
H     3.493238000000      4.460547000000      2.112693000000
H    -0.464546000000      5.837009000000      3.167764000000
H     1.995667000000      6.245171000000      3.040588000000
C    -0.979947000000     -2.376702000000     -2.543204000000
C    -1.181345000000     -3.739462000000     -2.286789000000
C    -0.738103000000     -1.962214000000     -3.867296000000
C    -1.090698000000     -4.672669000000     -3.328252000000
C    -0.649161000000     -2.892211000000     -4.899762000000
C    -0.812430000000     -4.256573000000     -4.630228000000
H    -1.437501000000     -4.092354000000     -1.290303000000
H    -0.628653000000     -0.899664000000     -4.095260000000
H    -1.252383000000     -5.731397000000     -3.112249000000
H    -0.455678000000     -2.551998000000     -5.919462000000
H    -0.739536000000     -4.988250000000     -5.438060000000
C    -2.664231000000     -0.250709000000     -1.966157000000
C    -3.783279000000     -1.104949000000     -2.026103000000
C    -2.753026000000      1.036523000000     -2.508846000000
C    -4.969051000000     -0.665904000000     -2.609731000000
C    -3.945168000000      1.468297000000     -3.100723000000
C    -5.053030000000      0.622934000000     -3.151567000000
H    -3.730084000000     -2.114342000000     -1.613453000000
H    -1.908170000000      1.713459000000     -2.466014000000
H    -5.831412000000     -1.335385000000     -2.645485000000
H    -4.001948000000      2.478571000000     -3.511796000000
H    -5.982619000000      0.962488000000     -3.614416000000
Rh    0.854676000000      0.140736000000     -0.969965000000
N     2.690708000000     -3.683771000000     -0.420298000000
C     3.232184000000     -4.781692000000     -1.252306000000
H     4.243377000000     -4.522083000000     -1.604144000000
H     2.600838000000     -4.944399000000     -2.134199000000
C     3.252546000000     -5.966477000000     -0.281758000000
H     2.264226000000     -6.455327000000     -0.265616000000
H     3.996555000000     -6.722936000000     -0.568155000000
C     3.537399000000     -5.306566000000      1.073438000000
H     4.607880000000     -5.057160000000      1.157509000000
H     3.271925000000     -5.939721000000      1.931571000000
C     2.698691000000     -4.026564000000      1.018985000000
H     3.118689000000     -3.190302000000      1.596998000000
H     1.668854000000     -4.190072000000      1.376468000000
C     2.218397000000     -2.506164000000     -0.827655000000
O     1.676556000000     -1.722393000000      0.007316000000
C     2.280951000000     -2.029712000000     -2.222061000000
F     2.906606000000     -2.808024000000     -3.133120000000
C     1.694977000000     -0.861969000000     -2.527083000000
H     2.827857000000      0.547727000000     -1.213053000000
H     1.725421000000     -0.527899000000     -3.567482000000
O    -4.235674000000      3.953669000000     -0.499484000000
C    -5.630574000000      4.088481000000     -0.765841000000
H    -5.967122000000      3.338297000000     -1.498050000000
H    -6.223953000000      3.968801000000      0.153914000000
H    -5.761456000000      5.099663000000     -1.171032000000
O    -0.610271000000     -4.453884000000      2.493002000000
C    -0.878840000000     -4.916644000000      3.816777000000
H    -0.264462000000     -5.815918000000      3.949758000000
H    -0.606585000000     -4.153852000000      4.562313000000
H    -1.944127000000     -5.164167000000      3.940770000000
131
Int5BDc
C    -4.775499000000     -2.589598000000     -1.611420000000
O    -5.971876000000     -2.626915000000     -1.555311000000
O    -4.078769000000     -3.423052000000     -2.425197000000
C    -3.786501000000     -1.705889000000     -0.868503000000
C    -4.196885000000     -0.892258000000      0.133574000000
C    -2.669917000000     -3.358780000000     -2.166936000000
H    -2.162478000000     -3.446953000000     -3.139880000000
C    -2.456437000000     -1.911461000000     -1.588810000000
C    -2.446886000000     -0.949789000000     -2.802619000000
H    -3.250483000000     -1.201024000000     -3.510121000000
H    -2.593083000000      0.082233000000     -2.471180000000
H    -1.484995000000     -1.020001000000     -3.334736000000
C    -5.657969000000     -0.657941000000      0.375927000000
C    -6.307244000000     -1.116328000000      1.529813000000
C    -6.381199000000      0.098931000000     -0.560245000000
C    -7.656562000000     -0.824625000000      1.741856000000
C    -7.725367000000      0.402383000000     -0.342418000000
C    -8.367168000000     -0.060384000000      0.811304000000
H    -5.751057000000     -1.699606000000      2.265577000000
H    -5.880985000000      0.442926000000     -1.468953000000
H    -8.154617000000     -1.193071000000      2.641949000000
H    -8.276838000000      0.990056000000     -1.080461000000
H    -9.421395000000      0.170772000000      0.982395000000
C    -2.292385000000     -4.534163000000     -1.276762000000
H    -2.710963000000     -4.419573000000     -0.264643000000
H    -2.701075000000     -5.455439000000     -1.716336000000
H    -1.203030000000     -4.645413000000     -1.194366000000
C    -1.150006000000     -1.885661000000     -0.808644000000
H    -0.336385000000     -2.184816000000     -1.485772000000
H    -1.208457000000     -2.607502000000      0.006641000000
C     3.155791000000      1.076126000000      0.419292000000
C     3.851055000000      1.743673000000      1.457884000000
C     2.108521000000      1.790003000000     -0.191500000000
N     3.520401000000      2.941992000000      1.920039000000
C     1.726996000000      3.036250000000      0.322626000000
C     2.466347000000      3.558545000000      1.396107000000
H     0.901203000000      3.618490000000     -0.083110000000
C     3.530390000000     -0.319323000000      0.082126000000
C     2.767096000000     -1.450960000000      0.443689000000
C     4.753616000000     -0.568179000000     -0.583903000000
C     3.246234000000     -2.727330000000      0.139498000000
N     5.199968000000     -1.778334000000     -0.893837000000
C     4.469466000000     -2.830110000000     -0.546001000000
H     2.741227000000     -3.645772000000      0.420799000000
O     5.472337000000      0.502538000000     -0.937898000000
C     6.720224000000      0.295708000000     -1.592689000000
H     7.407261000000     -0.287015000000     -0.960016000000
H     6.580456000000     -0.238314000000     -2.544863000000
H     7.131026000000      1.296646000000     -1.775480000000
O     4.880906000000      1.093090000000      2.010895000000
C     5.629851000000      1.747821000000      3.030471000000
H     6.079893000000      2.679032000000      2.653322000000
H     4.992468000000      1.989638000000      3.894041000000
H     6.415184000000      1.040192000000      3.324603000000
P     1.114131000000     -1.185805000000      1.247162000000
P     1.086606000000      0.987928000000     -1.506587000000
C     2.266007000000      0.113655000000     -2.618475000000
C     3.309570000000      0.795278000000     -3.266664000000
C     2.099366000000     -1.260434000000     -2.848570000000
C     4.170894000000      0.108286000000     -4.122905000000
C     2.965815000000     -1.947690000000     -3.702139000000
C     4.003528000000     -1.263905000000     -4.340444000000
H     3.464029000000      1.861035000000     -3.096185000000
H     1.302959000000     -1.801719000000     -2.339524000000
H     4.980512000000      0.647248000000     -4.620547000000
H     2.833864000000     -3.020494000000     -3.860205000000
H     4.682820000000     -1.798997000000     -5.008300000000
C     0.504042000000      2.397082000000     -2.541341000000
C    -0.738556000000      2.286090000000     -3.182899000000
C     1.286917000000      3.544199000000     -2.772911000000
C    -1.194290000000      3.296429000000     -4.034356000000
C     0.827388000000      4.555182000000     -3.619380000000
C    -0.414594000000      4.435132000000     -4.251894000000
H    -1.353313000000      1.407473000000     -3.013782000000
H     2.253737000000      3.664729000000     -2.281590000000
H    -2.162897000000      3.190459000000     -4.529241000000
H     1.444566000000      5.441319000000     -3.785603000000
H    -0.770999000000      5.227591000000     -4.914391000000
C     0.584443000000     -2.791738000000      1.972793000000
C     0.439918000000     -3.940624000000      1.171409000000
C     0.164299000000     -2.849397000000      3.313843000000
C    -0.079410000000     -5.121569000000      1.704945000000
C    -0.363634000000     -4.030921000000      3.841486000000
C    -0.482708000000     -5.170747000000      3.042393000000
H     0.722288000000     -3.920520000000      0.119004000000
H     0.242018000000     -1.970798000000      3.955026000000
H    -0.175642000000     -6.003992000000      1.068252000000
H    -0.682957000000     -4.056663000000      4.885902000000
H    -0.892447000000     -6.093906000000      3.458613000000
C     1.548039000000     -0.160278000000      2.713926000000
C     2.603089000000     -0.578214000000      3.544575000000
C     0.847814000000      1.013712000000      3.030787000000
C     2.935373000000      0.159724000000      4.680406000000
C     1.191067000000      1.756350000000      4.163440000000
C     2.230457000000      1.328134000000      4.992171000000
H     3.168284000000     -1.480282000000      3.300035000000
H     0.043517000000      1.373007000000      2.388043000000
H     3.754081000000     -0.174950000000      5.321494000000
H     0.649065000000      2.677166000000      4.389681000000
H     2.496475000000      1.907102000000      5.879703000000
Rh   -0.524443000000     -0.115912000000      0.024871000000
O     2.074898000000      4.736285000000      1.899841000000
C     2.822427000000      5.291708000000      2.979387000000
H     2.810758000000      4.623650000000      3.854921000000
H     3.870476000000      5.466282000000      2.690061000000
H     2.334555000000      6.243804000000      3.223272000000
O     4.892782000000     -4.060947000000     -0.856620000000
C     6.127522000000     -4.194920000000     -1.556757000000
H     6.088184000000     -3.680680000000     -2.529906000000
H     6.962867000000     -3.775041000000     -0.974835000000
H     6.273420000000     -5.272425000000     -1.703531000000
N    -3.787545000000      2.371519000000      0.290278000000
C    -4.912887000000      2.692558000000      1.211760000000
H    -4.636691000000      2.460945000000      2.244868000000
H    -5.787179000000      2.083076000000      0.947055000000
C    -5.156209000000      4.184848000000      0.960327000000
H    -6.199124000000      4.465800000000      1.163402000000
H    -4.512291000000      4.792520000000      1.617207000000
C    -4.745355000000      4.377265000000     -0.503837000000
H    -4.544663000000      5.424269000000     -0.770525000000
H    -5.535755000000      4.002643000000     -1.175068000000
C    -3.500330000000      3.500176000000     -0.626718000000
H    -2.586639000000      4.018825000000     -0.289175000000
H    -3.300895000000      3.121620000000     -1.638016000000
C    -3.037212000000      1.283952000000      0.233636000000
O    -2.044728000000      1.241176000000     -0.555339000000
C    -3.291425000000     -0.007477000000      1.022411000000
F    -4.009637000000      0.286905000000      2.188065000000
C    -1.946983000000     -0.580959000000      1.462867000000
H    -1.668585000000     -0.040072000000      2.382014000000
H    -2.059495000000     -1.642355000000      1.721756000000
131
Int5BDh
C    -4.067021000000     -3.852858000000      0.396271000000
O    -5.244550000000     -3.872412000000      0.158570000000
O    -3.409822000000     -4.934912000000      0.880650000000
C    -3.071740000000     -2.743644000000      0.224343000000
C    -3.358517000000     -1.478040000000     -0.123591000000
C    -2.060610000000     -4.609510000000      1.278617000000
H    -1.437200000000     -5.469058000000      0.988792000000
C    -1.691489000000     -3.351057000000      0.408283000000
C    -1.254462000000     -3.865328000000     -0.984205000000
H    -2.020220000000     -4.526488000000     -1.417016000000
H    -1.105691000000     -3.032711000000     -1.682867000000
H    -0.318575000000     -4.439127000000     -0.913331000000
C    -4.615938000000     -0.825613000000     -0.528861000000
C    -4.894963000000      0.479636000000     -0.082245000000
C    -5.492885000000     -1.421528000000     -1.453138000000
C    -6.018824000000      1.169746000000     -0.536704000000
C    -6.613381000000     -0.728198000000     -1.911804000000
C    -6.881662000000      0.568163000000     -1.459313000000
H    -4.231559000000      0.951046000000      0.639987000000
H    -5.285346000000     -2.425124000000     -1.819704000000
H    -6.223868000000      2.178295000000     -0.168334000000
H    -7.281079000000     -1.203930000000     -2.634050000000
H    -7.760022000000      1.106872000000     -1.822847000000
C    -2.045275000000     -4.446393000000      2.791919000000
H    -2.606011000000     -3.548532000000      3.097481000000
H    -2.528299000000     -5.322951000000      3.247343000000
H    -1.021485000000     -4.371692000000      3.184773000000
C    -0.598068000000     -2.487372000000      1.076579000000
H     0.377204000000     -2.948948000000      0.864813000000
H    -0.729192000000     -2.502580000000      2.161045000000
C     2.307700000000      1.255073000000     -1.031719000000
C     2.871698000000      2.549911000000     -0.949494000000
C     1.063577000000      1.155078000000     -1.689682000000
N     2.274676000000      3.647526000000     -1.398807000000
C     0.442290000000      2.301301000000     -2.183409000000
C     1.086853000000      3.530932000000     -1.980590000000
H    -0.516597000000      2.286052000000     -2.694352000000
C     3.082274000000      0.101400000000     -0.501570000000
C     2.798321000000     -0.619243000000      0.678485000000
C     4.245931000000     -0.295972000000     -1.208834000000
C     3.642433000000     -1.658312000000      1.079652000000
N     5.041523000000     -1.290465000000     -0.839361000000
C     4.750150000000     -1.959508000000      0.268729000000
H     3.512331000000     -2.223838000000      1.996225000000
O     4.525730000000      0.377329000000     -2.328697000000
C     5.694233000000      0.022998000000     -3.062492000000
H     6.599349000000      0.146339000000     -2.448341000000
H     5.639807000000     -1.021149000000     -3.405772000000
H     5.723593000000      0.703882000000     -3.922333000000
O     4.059615000000      2.654187000000     -0.342553000000
C     4.678005000000      3.935047000000     -0.267149000000
H     4.863587000000      4.344182000000     -1.272367000000
H     4.050611000000      4.643102000000      0.293896000000
H     5.627863000000      3.776589000000      0.258686000000
P     1.322504000000     -0.115466000000      1.670965000000
P     0.224246000000     -0.491705000000     -1.669017000000
C     1.486018000000     -1.596307000000     -2.416212000000
C     2.072273000000     -1.245861000000     -3.645489000000
C     1.901743000000     -2.766722000000     -1.765673000000
C     3.041339000000     -2.069462000000     -4.220237000000
C     2.879397000000     -3.583407000000     -2.337704000000
C     3.446191000000     -3.239460000000     -3.568149000000
H     1.776459000000     -0.323233000000     -4.149847000000
H     1.483520000000     -3.024950000000     -0.795812000000
H     3.488961000000     -1.791391000000     -5.177222000000
H     3.206727000000     -4.484047000000     -1.813329000000
H     4.209919000000     -3.879229000000     -4.016751000000
C    -1.154076000000     -0.438734000000     -2.889961000000
C    -2.243975000000      0.422909000000     -2.653686000000
C    -1.218851000000     -1.332461000000     -3.973322000000
C    -3.357853000000      0.404575000000     -3.493418000000
C    -2.340624000000     -1.348584000000     -4.808100000000
C    -3.409729000000     -0.480250000000     -4.574282000000
H    -2.235085000000      1.093105000000     -1.794245000000
H    -0.401780000000     -2.027290000000     -4.169601000000
H    -4.201496000000      1.064944000000     -3.280573000000
H    -2.376453000000     -2.050702000000     -5.644497000000
H    -4.287920000000     -0.502145000000     -5.223629000000
C     1.342994000000     -0.972192000000      3.300314000000
C     1.518257000000     -2.362911000000      3.430458000000
C     1.001713000000     -0.227390000000      4.446119000000
C     1.392609000000     -2.982222000000      4.675870000000
C     0.866987000000     -0.853055000000      5.687221000000
C     1.067098000000     -2.230681000000      5.808204000000
H     1.741270000000     -2.981858000000      2.564210000000
H     0.831742000000      0.847286000000      4.374805000000
H     1.546398000000     -4.060697000000      4.757124000000
H     0.603261000000     -0.256244000000      6.563221000000
H     0.965537000000     -2.718074000000      6.780529000000
C     1.779801000000      1.619076000000      2.093289000000
C     2.945443000000      1.800868000000      2.861236000000
C     1.072507000000      2.738239000000      1.640333000000
C     3.367229000000      3.085918000000      3.201184000000
C     1.499879000000      4.023810000000      1.984289000000
C     2.638247000000      4.201416000000      2.772944000000
H     3.524698000000      0.938468000000      3.198734000000
H     0.227719000000      2.609425000000      0.971623000000
H     4.270319000000      3.216287000000      3.801759000000
H     0.944785000000      4.889630000000      1.616043000000
H     2.968296000000      5.207138000000      3.043849000000
Rh   -0.655878000000     -0.464670000000      0.613687000000
O     0.434609000000      4.637179000000     -2.377326000000
C     1.081619000000      5.896772000000     -2.214018000000
H     1.291606000000      6.102332000000     -1.152126000000
H     2.033344000000      5.930040000000     -2.766651000000
H     0.386828000000      6.645804000000     -2.614435000000
O     5.530363000000     -2.975591000000      0.653236000000
C     6.663580000000     -3.300338000000     -0.149607000000
H     6.358112000000     -3.580649000000     -1.169915000000
H     7.360556000000     -2.450389000000     -0.215817000000
H     7.149023000000     -4.149540000000      0.347201000000
N    -2.759583000000      3.205700000000      1.056598000000
C    -3.690863000000      3.854491000000      2.008302000000
H    -3.121054000000      4.293221000000      2.842870000000
H    -4.390375000000      3.123064000000      2.429790000000
C    -4.371131000000      4.927309000000      1.150807000000
H    -5.240284000000      4.493358000000      0.628733000000
H    -4.732092000000      5.771393000000      1.754755000000
C    -3.288033000000      5.313095000000      0.135751000000
H    -2.547011000000      5.982180000000      0.603820000000
H    -3.682428000000      5.821811000000     -0.754757000000
C    -2.640161000000      3.970155000000     -0.203603000000
H    -1.590322000000      4.036671000000     -0.521869000000
H    -3.187098000000      3.435337000000     -0.999677000000
C    -2.125839000000      2.041292000000      1.185800000000
O    -1.436512000000      1.598918000000      0.216636000000
C    -2.176876000000      1.198762000000      2.397083000000
F    -2.859746000000      1.675813000000      3.463765000000
C    -1.564071000000      0.003309000000      2.377478000000
H    -2.505194000000     -0.772471000000     -0.205898000000
H    -1.609295000000     -0.622372000000      3.275892000000
131
Int5CAc
C    -4.173812000000     -2.946059000000     -0.713596000000
O    -5.338431000000     -3.135494000000     -0.925776000000
O    -3.308567000000     -3.976745000000     -0.544720000000
C    -3.401320000000     -1.641236000000     -0.601458000000
C    -4.006207000000     -0.450794000000     -0.832311000000
C    -1.943772000000     -3.535939000000     -0.540126000000
H    -1.415864000000     -4.125662000000      0.225516000000
C    -2.026501000000     -2.035317000000     -0.073837000000
C    -2.139688000000     -2.061158000000      1.471902000000
H    -1.196714000000     -2.412311000000      1.907730000000
H    -2.361869000000     -1.068940000000      1.874767000000
H    -2.934592000000     -2.752161000000      1.789369000000
C    -5.499664000000     -0.365709000000     -0.933361000000
C    -6.157183000000     -0.006207000000     -2.117491000000
C    -6.259789000000     -0.597151000000      0.225457000000
C    -7.547971000000      0.119537000000     -2.141596000000
C    -7.647735000000     -0.459044000000      0.205602000000
C    -8.296131000000     -0.099314000000     -0.980819000000
H    -5.575382000000      0.179952000000     -3.021411000000
H    -5.750893000000     -0.893404000000      1.146115000000
H    -8.050077000000      0.394005000000     -3.072491000000
H    -8.225924000000     -0.643750000000      1.114338000000
H    -9.383683000000      0.005329000000     -1.001526000000
C    -1.342498000000     -3.815984000000     -1.911376000000
H    -0.257216000000     -3.642498000000     -1.923566000000
H    -1.529460000000     -4.868514000000     -2.169850000000
H    -1.806175000000     -3.186302000000     -2.686771000000
C    -0.784345000000     -1.323007000000     -0.584964000000
H    -0.780289000000     -1.341383000000     -1.676047000000
H     0.104599000000     -1.859625000000     -0.231306000000
C     2.756562000000     -1.483013000000      0.312270000000
C     3.056492000000     -2.802682000000     -0.109109000000
C     1.883778000000     -1.371479000000      1.418283000000
N     2.510598000000     -3.898132000000      0.405340000000
C     1.364065000000     -2.528013000000      2.006898000000
C     1.683598000000     -3.769533000000      1.436215000000
H     0.697690000000     -2.502961000000      2.865881000000
C     3.499720000000     -0.339407000000     -0.282788000000
C     2.974739000000      0.717894000000     -1.058096000000
C     4.887329000000     -0.264343000000      0.009040000000
C     3.815952000000      1.761483000000     -1.457476000000
N     5.690277000000      0.710155000000     -0.390309000000
C     5.170636000000      1.708475000000     -1.094320000000
H     3.474557000000      2.617329000000     -2.032674000000
O     5.392839000000     -1.232223000000      0.789146000000
C     6.789383000000     -1.218710000000      1.071398000000
H     7.381030000000     -1.280467000000      0.145071000000
H     7.078383000000     -0.301548000000      1.607838000000
H     6.975326000000     -2.099215000000      1.699169000000
O     3.932357000000     -2.937096000000     -1.117499000000
C     4.265724000000     -4.248931000000     -1.564738000000
H     4.702768000000     -4.844831000000     -0.749308000000
H     3.377062000000     -4.776142000000     -1.945599000000
H     4.999745000000     -4.111212000000     -2.368649000000
P     1.194433000000      0.797180000000     -1.596403000000
P     1.097207000000      0.237963000000      1.850868000000
C     2.426311000000      1.483478000000      2.088951000000
C     3.724516000000      1.148060000000      2.502539000000
C     2.093619000000      2.832308000000      1.894318000000
C     4.679795000000      2.149333000000      2.688023000000
C     3.048114000000      3.834010000000      2.089071000000
C     4.345836000000      3.492170000000      2.479157000000
H     4.004100000000      0.102084000000      2.644382000000
H     1.078055000000      3.105582000000      1.595723000000
H     5.693733000000      1.878143000000      2.991387000000
H     2.779220000000      4.880739000000      1.929721000000
H     5.097638000000      4.271847000000      2.622166000000
C     0.499552000000      0.018672000000      3.577339000000
C    -0.796714000000      0.424454000000      3.926053000000
C     1.357514000000     -0.484494000000      4.573174000000
C    -1.232771000000      0.316405000000      5.251494000000
C     0.914849000000     -0.597004000000      5.890987000000
C    -0.382980000000     -0.196852000000      6.233131000000
H    -1.460420000000      0.824456000000      3.161916000000
H     2.373152000000     -0.795587000000      4.319655000000
H    -2.244339000000      0.635066000000      5.515970000000
H     1.585814000000     -0.995219000000      6.655821000000
H    -0.726899000000     -0.283929000000      7.266601000000
C     1.045067000000      2.481448000000     -2.325560000000
C     0.590749000000      3.533919000000     -1.512757000000
C     1.414848000000      2.756682000000     -3.652801000000
C     0.498866000000      4.833257000000     -2.014779000000
C     1.319132000000      4.057344000000     -4.154969000000
C     0.860893000000      5.096436000000     -3.339631000000
H     0.308292000000      3.345700000000     -0.474383000000
H     1.786773000000      1.958757000000     -4.297520000000
H     0.143804000000      5.641073000000     -1.370935000000
H     1.608380000000      4.258512000000     -5.189013000000
H     0.787109000000      6.111876000000     -3.735702000000
C     1.102392000000     -0.346271000000     -3.035808000000
C     1.969119000000     -1.442696000000     -3.151925000000
C     0.080584000000     -0.179857000000     -3.991154000000
C     1.794843000000     -2.374034000000     -4.180859000000
C    -0.085007000000     -1.109347000000     -5.019080000000
C     0.764323000000     -2.217806000000     -5.110090000000
H     2.794171000000     -1.582132000000     -2.458038000000
H    -0.578864000000      0.687148000000     -3.948703000000
H     2.479393000000     -3.222458000000     -4.254734000000
H    -0.879210000000     -0.963292000000     -5.754900000000
H     0.629707000000     -2.947442000000     -5.911962000000
Rh   -0.489137000000      0.632071000000     -0.026203000000
N    -4.191688000000      2.087583000000      1.219270000000
C    -5.414574000000      2.728143000000      0.657839000000
H    -6.152385000000      1.954631000000      0.407138000000
H    -5.169387000000      3.276181000000     -0.256497000000
C    -5.894083000000      3.624264000000      1.803946000000
H    -5.394462000000      4.605930000000      1.756891000000
H    -6.978161000000      3.798526000000      1.756750000000
C    -5.452280000000      2.866344000000      3.060420000000
H    -6.134249000000      2.022650000000      3.255991000000
H    -5.420523000000      3.491212000000      3.963809000000
C    -4.070340000000      2.338274000000      2.673572000000
H    -3.784709000000      1.409475000000      3.186948000000
H    -3.271236000000      3.077104000000      2.854188000000
C    -3.234453000000      1.425322000000      0.589349000000
O    -2.175415000000      1.096697000000      1.204495000000
C    -3.316071000000      0.934989000000     -0.858214000000
F    -4.139084000000      1.794881000000     -1.598892000000
C    -1.926556000000      1.018950000000     -1.474497000000
H    -1.779411000000      2.069922000000     -1.773786000000
H    -1.907884000000      0.394464000000     -2.374321000000
O     1.089814000000     -4.853849000000      1.951160000000
C     1.405878000000     -6.129678000000      1.396274000000
H     1.128004000000     -6.178558000000      0.331545000000
H     2.481548000000     -6.346360000000      1.486926000000
H     0.822993000000     -6.859093000000      1.972130000000
O     5.950101000000      2.723149000000     -1.481176000000
C     7.320850000000      2.710941000000     -1.091707000000
H     7.420067000000      2.711905000000      0.005514000000
H     7.840441000000      1.824442000000     -1.487817000000
H     7.760041000000      3.624810000000     -1.510866000000
131
Int5CAh
C     3.757647000000      4.109855000000      0.029651000000
O     4.924448000000      4.087851000000      0.318939000000
O     3.183602000000      5.158040000000     -0.603946000000
C     2.687179000000      3.104567000000      0.317126000000
C     2.822757000000      1.876275000000      0.867980000000
C     1.830458000000      4.865346000000     -1.019922000000
H     1.253628000000      5.786138000000     -0.848297000000
C     1.349904000000      3.740278000000     -0.028258000000
C     0.799985000000      4.450827000000      1.230565000000
H     0.555808000000      3.723308000000      2.012975000000
H     1.533304000000      5.162028000000      1.641119000000
H    -0.115798000000      5.008825000000      0.978040000000
C     3.966144000000      1.009911000000      1.171558000000
C     5.207428000000      1.102608000000      0.510586000000
C     3.779710000000     -0.032070000000      2.105227000000
C     6.231210000000      0.200776000000      0.801544000000
C     4.809416000000     -0.922076000000      2.405119000000
C     6.042369000000     -0.807230000000      1.754295000000
H     5.369065000000      1.882111000000     -0.230071000000
H     2.810218000000     -0.159239000000      2.591379000000
H     7.187365000000      0.288498000000      0.280309000000
H     4.647320000000     -1.710170000000      3.144194000000
H     6.853048000000     -1.502220000000      1.986572000000
C     1.852595000000      4.557255000000     -2.509234000000
H     0.836212000000      4.476076000000     -2.920110000000
H     2.370051000000      5.373311000000     -3.033623000000
H     2.396507000000      3.623463000000     -2.715053000000
C     0.297427000000      2.757104000000     -0.607877000000
H     0.212412000000      2.880184000000     -1.691956000000
H    -0.684093000000      2.987575000000     -0.171772000000
C    -3.140124000000     -0.355890000000      0.320359000000
C    -4.447540000000     -0.133878000000     -0.173282000000
C    -2.524738000000      0.724121000000      0.990464000000
N    -5.075293000000      1.032397000000     -0.101632000000
C    -3.159384000000      1.969972000000      1.010903000000
C    -4.437353000000      2.067054000000      0.433568000000
H    -2.716622000000      2.861075000000      1.451372000000
C    -2.436175000000     -1.634144000000      0.061176000000
C    -1.307930000000     -1.723593000000     -0.781946000000
C    -2.807120000000     -2.820928000000      0.740983000000
C    -0.546376000000     -2.895514000000     -0.797145000000
N    -2.102077000000     -3.944068000000      0.701538000000
C    -0.978175000000     -3.966813000000     -0.004381000000
H     0.382988000000     -2.991316000000     -1.347763000000
O    -3.906040000000     -2.763976000000      1.497936000000
C    -4.320778000000     -3.942750000000      2.182929000000
H    -4.540199000000     -4.754422000000      1.472198000000
H    -3.543401000000     -4.286069000000      2.881540000000
H    -5.229649000000     -3.664606000000      2.731009000000
O    -5.044789000000     -1.162058000000     -0.782389000000
C    -6.372338000000     -0.985488000000     -1.269041000000
H    -7.061990000000     -0.730984000000     -0.449616000000
H    -6.411947000000     -0.185642000000     -2.023552000000
H    -6.655772000000     -1.946057000000     -1.717140000000
P    -0.729086000000     -0.233582000000     -1.705067000000
P    -0.813992000000      0.515104000000      1.660025000000
C    -0.835566000000     -1.097639000000      2.560974000000
C    -1.865158000000     -1.369703000000      3.479737000000
C     0.232668000000     -1.996915000000      2.431692000000
C    -1.826788000000     -2.530379000000      4.250547000000
C     0.264580000000     -3.159317000000      3.210875000000
C    -0.760630000000     -3.429504000000      4.118343000000
H    -2.703389000000     -0.679015000000      3.589532000000
H     1.023188000000     -1.807889000000      1.707814000000
H    -2.631950000000     -2.734601000000      4.960220000000
H     1.096726000000     -3.858652000000      3.096926000000
H    -0.732526000000     -4.336850000000      4.726737000000
C    -0.694202000000      1.623306000000      3.140208000000
C    -1.806904000000      2.106348000000      3.850966000000
C     0.586514000000      1.846735000000      3.675502000000
C    -1.634128000000      2.832873000000      5.032748000000
C     0.758314000000      2.565723000000      4.859439000000
C    -0.353544000000      3.072174000000      5.537574000000
H    -2.819844000000      1.913364000000      3.499204000000
H     1.471889000000      1.453219000000      3.178964000000
H    -2.512271000000      3.206641000000      5.564676000000
H     1.765559000000      2.728885000000      5.249480000000
H    -0.223165000000      3.641402000000      6.460819000000
C    -0.025356000000     -0.761741000000     -3.326731000000
C    -0.033529000000     -2.067484000000     -3.836043000000
C     0.438769000000      0.285978000000     -4.144600000000
C     0.460663000000     -2.323721000000     -5.121313000000
C     0.927277000000      0.027529000000     -5.422971000000
C     0.951131000000     -1.284160000000     -5.911855000000
H    -0.441748000000     -2.893655000000     -3.256913000000
H     0.401103000000      1.316696000000     -3.786251000000
H     0.449794000000     -3.346958000000     -5.503964000000
H     1.286675000000      0.852374000000     -6.042363000000
H     1.337545000000     -1.489680000000     -6.912749000000
C    -2.248651000000      0.587549000000     -2.355574000000
C    -3.105476000000     -0.215717000000     -3.133586000000
C    -2.520063000000      1.954901000000     -2.225974000000
C    -4.217825000000      0.344905000000     -3.756734000000
C    -3.635890000000      2.512973000000     -2.859484000000
C    -4.485959000000      1.712992000000     -3.622762000000
H    -2.906249000000     -1.282794000000     -3.250606000000
H    -1.879245000000      2.590618000000     -1.626386000000
H    -4.877637000000     -0.289386000000     -4.353007000000
H    -3.840286000000      3.579333000000     -2.740582000000
H    -5.356425000000      2.151114000000     -4.116806000000
Rh    0.786519000000      0.753506000000     -0.280005000000
N     3.574317000000     -2.419502000000     -0.712408000000
C     4.876209000000     -2.659961000000     -1.372910000000
H     5.487046000000     -1.749838000000     -1.354971000000
H     4.715579000000     -2.944287000000     -2.425146000000
C     5.474059000000     -3.806837000000     -0.551783000000
H     6.184786000000     -4.408207000000     -1.135864000000
H     6.012049000000     -3.395150000000      0.317309000000
C     4.242719000000     -4.592992000000     -0.083602000000
H     4.442447000000     -5.244055000000      0.779234000000
H     3.858961000000     -5.227268000000     -0.899596000000
C     3.230740000000     -3.492289000000      0.242799000000
H     3.351500000000     -3.107664000000      1.269537000000
H     2.182525000000     -3.800824000000      0.123622000000
C     2.799881000000     -1.340647000000     -0.813319000000
O     1.782211000000     -1.226441000000     -0.065772000000
C     3.031206000000     -0.241106000000     -1.764422000000
F     4.065217000000     -0.350079000000     -2.631432000000
C     2.189249000000      0.801675000000     -1.747162000000
H     1.857244000000      1.446285000000      1.240809000000
H     2.353988000000      1.610493000000     -2.462575000000
O    -5.020060000000      3.271641000000      0.434390000000
C    -6.320441000000      3.395135000000     -0.138900000000
H    -6.310821000000      3.114094000000     -1.203399000000
H    -7.047879000000      2.755160000000      0.384203000000
H    -6.597219000000      4.450985000000     -0.027657000000
O    -0.187275000000     -5.051446000000      0.038522000000
C    -0.593369000000     -6.149513000000      0.854872000000
H     0.188310000000     -6.911243000000      0.742434000000
H    -0.680863000000     -5.844373000000      1.908958000000
H    -1.563548000000     -6.551161000000      0.524359000000
131
Int5CDc
C    -3.521422000000     -3.355259000000     -0.389919000000
O    -4.457023000000     -3.178404000000     -1.121555000000
O    -2.907799000000     -4.547020000000     -0.292256000000
C    -2.837015000000     -2.364520000000      0.543348000000
C    -3.410811000000     -1.146539000000      0.736520000000
C    -1.629205000000     -4.448813000000      0.355293000000
H    -1.542016000000     -5.336710000000      0.999032000000
C    -1.719035000000     -3.166210000000      1.259188000000
C    -2.317895000000     -3.612667000000      2.619101000000
H    -1.604641000000     -4.258806000000      3.153864000000
H    -2.550355000000     -2.747901000000      3.253976000000
H    -3.250163000000     -4.178901000000      2.466153000000
C    -4.675330000000     -0.743914000000      0.028138000000
C    -5.911376000000     -0.967077000000      0.651659000000
C    -4.636362000000     -0.056588000000     -1.193900000000
C    -7.091936000000     -0.515962000000      0.056345000000
C    -5.817232000000      0.396116000000     -1.785341000000
C    -7.048819000000      0.168177000000     -1.162388000000
H    -5.944577000000     -1.492512000000      1.607969000000
H    -3.678863000000      0.119062000000     -1.684415000000
H    -8.049926000000     -0.699820000000      0.548574000000
H    -5.773593000000      0.921171000000     -2.742878000000
H    -7.972948000000      0.519981000000     -1.627217000000
C    -0.556024000000     -4.509951000000     -0.722873000000
H     0.433470000000     -4.726165000000     -0.300423000000
H    -0.808578000000     -5.321540000000     -1.419837000000
H    -0.492996000000     -3.575427000000     -1.296303000000
C    -0.336837000000     -2.502044000000      1.462076000000
H     0.467454000000     -3.086104000000      1.003798000000
H    -0.127823000000     -2.437786000000      2.532462000000
C     2.305423000000      1.416258000000     -1.026635000000
C     2.654509000000      2.787582000000     -1.001962000000
C     1.077695000000      1.092335000000     -1.635198000000
N     1.859380000000      3.759200000000     -1.430857000000
C     0.234274000000      2.112483000000     -2.082436000000
C     0.666999000000      3.436047000000     -1.920343000000
H    -0.748061000000      1.921932000000     -2.506442000000
C     3.215053000000      0.423165000000     -0.404798000000
C     2.972926000000     -0.222285000000      0.827204000000
C     4.439015000000      0.115916000000     -1.047536000000
C     3.930109000000     -1.098979000000      1.345211000000
N     5.340412000000     -0.730288000000     -0.567483000000
C     5.096076000000     -1.324550000000      0.593479000000
H     3.837908000000     -1.598684000000      2.303607000000
O     4.661559000000      0.706681000000     -2.225516000000
C     5.881609000000      0.427324000000     -2.905501000000
H     6.750567000000      0.719841000000     -2.296291000000
H     5.961613000000     -0.644643000000     -3.142241000000
H     5.850450000000      1.018781000000     -3.829167000000
O     3.845363000000      3.100465000000     -0.475030000000
C     4.236380000000      4.469125000000     -0.446343000000
H     4.282769000000      4.889041000000     -1.463069000000
H     3.532183000000      5.067401000000      0.150895000000
H     5.231801000000      4.485573000000      0.015239000000
P     1.371206000000      0.112730000000      1.702502000000
P     0.490999000000     -0.657387000000     -1.595197000000
C     1.923030000000     -1.682300000000     -2.136096000000
C     2.551384000000     -1.488934000000     -3.377441000000
C     2.397022000000     -2.688585000000     -1.280513000000
C     3.627024000000     -2.295322000000     -3.753501000000
C     3.476004000000     -3.491541000000     -1.655508000000
C     4.091120000000     -3.298164000000     -2.895238000000
H     2.216939000000     -0.699672000000     -4.050813000000
H     1.939041000000     -2.820030000000     -0.301820000000
H     4.108720000000     -2.135937000000     -4.721111000000
H     3.844493000000     -4.259004000000     -0.970891000000
H     4.935741000000     -3.924708000000     -3.191722000000
C    -0.711477000000     -0.780398000000     -2.981929000000
C    -0.512002000000     -0.173095000000     -4.236320000000
C    -1.867571000000     -1.546215000000     -2.783550000000
C    -1.449723000000     -0.345752000000     -5.256273000000
C    -2.808623000000     -1.722334000000     -3.800876000000
C    -2.596668000000     -1.121776000000     -5.043570000000
H     0.360334000000      0.457737000000     -4.415077000000
H    -2.052149000000     -1.991893000000     -1.811386000000
H    -1.286556000000      0.134474000000     -6.224129000000
H    -3.703628000000     -2.314724000000     -3.597333000000
H    -3.326488000000     -1.248961000000     -5.846788000000
C     1.521161000000     -0.521426000000      3.424399000000
C     1.865911000000     -1.860606000000      3.693704000000
C     1.150239000000      0.307454000000      4.498678000000
C     1.872011000000     -2.344125000000      5.003280000000
C     1.146245000000     -0.184536000000      5.806497000000
C     1.511985000000     -1.507853000000      6.064092000000
H     2.123555000000     -2.542144000000      2.883985000000
H     0.863088000000      1.344592000000      4.322774000000
H     2.154413000000     -3.382296000000      5.192520000000
H     0.856964000000      0.475494000000      6.627465000000
H     1.513382000000     -1.888641000000      7.087996000000
C     1.446537000000      1.941731000000      1.912088000000
C     2.611815000000      2.481827000000      2.487713000000
C     0.402459000000      2.796390000000      1.535365000000
C     2.711962000000      3.855314000000      2.706657000000
C     0.512659000000      4.172867000000      1.751690000000
C     1.659798000000      4.704587000000      2.344122000000
H     3.442109000000      1.829298000000      2.766718000000
H    -0.473344000000      2.399900000000      1.030071000000
H     3.618904000000      4.265372000000      3.156825000000
H    -0.302163000000      4.831957000000      1.442174000000
H     1.741477000000      5.780564000000      2.515604000000
Rh   -0.490541000000     -0.624840000000      0.657580000000
O    -0.188799000000      4.410884000000     -2.271305000000
C     0.239447000000      5.762820000000     -2.133051000000
H    -0.597746000000      6.380920000000     -2.481673000000
H     0.475780000000      6.000006000000     -1.083422000000
H     1.135086000000      5.962684000000     -2.741774000000
O     5.984239000000     -2.192998000000      1.091539000000
C     7.173769000000     -2.445242000000      0.346897000000
H     6.938172000000     -2.854456000000     -0.648078000000
H     7.762914000000     -1.524410000000      0.213823000000
H     7.744077000000     -3.177292000000      0.932266000000
N    -3.559122000000      2.275991000000      0.686638000000
C    -4.821837000000      2.511388000000      1.430153000000
H    -4.664909000000      2.393136000000      2.507336000000
H    -5.569242000000      1.771507000000      1.107244000000
C    -5.209336000000      3.933120000000      1.014321000000
H    -6.292670000000      4.100629000000      1.093252000000
H    -4.707913000000      4.669400000000      1.664321000000
C    -4.677041000000      4.040167000000     -0.419315000000
H    -4.573672000000      5.074718000000     -0.775251000000
H    -5.348568000000      3.506343000000     -1.111235000000
C    -3.333695000000      3.313257000000     -0.347488000000
H    -2.508514000000      3.974759000000     -0.033653000000
H    -3.023877000000      2.839285000000     -1.288194000000
C    -2.764273000000      1.220066000000      0.723421000000
O    -1.769385000000      1.131526000000     -0.045296000000
C    -2.939187000000      0.000768000000      1.658998000000
F    -3.962310000000      0.199126000000      2.596460000000
C    -1.604987000000     -0.170741000000      2.347245000000
H    -1.308994000000      0.776795000000      2.821645000000
H    -1.641916000000     -0.942942000000      3.123249000000
131
Int5CDh
C     1.935793000000      4.430567000000      1.137401000000
O     2.681231000000      5.055763000000      0.423280000000
O     0.955858000000      5.033862000000      1.836626000000
C     1.886233000000      2.964797000000      1.407337000000
C     2.725132000000      1.985460000000      0.984330000000
C     0.077190000000      4.114965000000      2.521188000000
H     0.089189000000      4.421681000000      3.578513000000
C     0.757593000000      2.693286000000      2.392527000000
C     1.362404000000      2.344596000000      3.770782000000
H     0.562932000000      2.162112000000      4.507462000000
H     1.997620000000      1.451788000000      3.720678000000
H     1.986822000000      3.172672000000      4.140117000000
C     3.876577000000      1.900602000000      0.082537000000
C     4.206022000000      2.845934000000     -0.910406000000
C     4.692956000000      0.753136000000      0.207861000000
C     5.299746000000      2.633677000000     -1.749811000000
C     5.796568000000      0.556108000000     -0.617707000000
C     6.100182000000      1.495744000000     -1.608921000000
H     3.617383000000      3.754998000000     -1.004316000000
H     4.462523000000      0.016718000000      0.980028000000
H     5.531320000000      3.370869000000     -2.521834000000
H     6.422402000000     -0.330690000000     -0.488780000000
H     6.958422000000      1.342306000000     -2.267517000000
C    -1.333749000000      4.299940000000      1.986613000000
H    -2.041270000000      3.663014000000      2.538458000000
H    -1.632641000000      5.349546000000      2.123256000000
H    -1.403383000000      4.063220000000      0.917431000000
C    -0.215957000000      1.611139000000      1.886351000000
H    -0.895892000000      2.024573000000      1.136698000000
H    -0.838081000000      1.287310000000      2.729623000000
C    -2.450207000000     -0.540517000000     -1.527919000000
C    -3.260182000000     -1.506159000000     -2.182299000000
C    -1.195290000000     -0.280616000000     -2.123721000000
N    -2.908674000000     -2.167538000000     -3.275148000000
C    -0.821748000000     -0.983668000000     -3.273088000000
C    -1.715868000000     -1.925093000000     -3.804061000000
H     0.136299000000     -0.843582000000     -3.767159000000
C    -3.017336000000      0.075121000000     -0.294888000000
C    -2.625958000000     -0.235063000000      1.026839000000
C    -4.175619000000      0.888675000000     -0.412168000000
C    -3.340885000000      0.283066000000      2.109125000000
N    -4.835293000000      1.412298000000      0.611313000000
C    -4.430594000000      1.126152000000      1.842498000000
H    -3.111675000000      0.057203000000      3.145308000000
O    -4.611829000000      1.147151000000     -1.653868000000
C    -5.788489000000      1.935540000000     -1.815127000000
H    -6.652431000000      1.457569000000     -1.328820000000
H    -5.655556000000      2.939676000000     -1.383294000000
H    -5.953190000000      2.005370000000     -2.897590000000
O    -4.442708000000     -1.785604000000     -1.616347000000
C    -5.302219000000     -2.717278000000     -2.264689000000
H    -5.568161000000     -2.372372000000     -3.275776000000
H    -4.824301000000     -3.705117000000     -2.347366000000
H    -6.200594000000     -2.780840000000     -1.637652000000
P    -1.111056000000     -1.254944000000      1.303759000000
P     0.063035000000      0.837041000000     -1.343995000000
C    -0.599242000000      2.546884000000     -1.517549000000
C    -1.924531000000      2.846965000000     -1.858084000000
C     0.310890000000      3.602555000000     -1.335112000000
C    -2.339139000000      4.180804000000     -1.955687000000
C    -0.101798000000      4.930869000000     -1.433709000000
C    -1.436960000000      5.223981000000     -1.732538000000
H    -2.636045000000      2.058115000000     -2.085067000000
H     1.360466000000      3.386197000000     -1.150518000000
H    -3.376665000000      4.398637000000     -2.220988000000
H     0.626580000000      5.726365000000     -1.262667000000
H    -1.768025000000      6.262629000000     -1.804789000000
C     1.426131000000      0.867180000000     -2.589507000000
C     2.544110000000      0.033198000000     -2.440109000000
C     1.328618000000      1.685107000000     -3.731369000000
C     3.547999000000      0.021694000000     -3.412352000000
C     2.336403000000      1.671036000000     -4.696627000000
C     3.450373000000      0.839449000000     -4.539412000000
H     2.630328000000     -0.610663000000     -1.568520000000
H     0.463364000000      2.334275000000     -3.873935000000
H     4.418793000000     -0.623344000000     -3.277179000000
H     2.248697000000      2.311668000000     -5.577387000000
H     4.240006000000      0.832443000000     -5.294691000000
C    -1.193434000000     -1.951366000000      3.013096000000
C    -1.234921000000     -1.116704000000      4.147869000000
C    -1.093896000000     -3.340122000000      3.209491000000
C    -1.226085000000     -1.656728000000      5.433639000000
C    -1.073556000000     -3.876997000000      4.500295000000
C    -1.149574000000     -3.041212000000      5.615448000000
H    -1.242080000000     -0.033172000000      4.041052000000
H    -1.023839000000     -4.017208000000      2.359025000000
H    -1.268101000000     -0.989407000000      6.297446000000
H    -0.996379000000     -4.959095000000      4.628396000000
H    -1.137637000000     -3.463543000000      6.622794000000
C    -1.364615000000     -2.722486000000      0.231035000000
C    -2.588835000000     -3.408875000000      0.349315000000
C    -0.390634000000     -3.182694000000     -0.665367000000
C    -2.824715000000     -4.548530000000     -0.417534000000
C    -0.642317000000     -4.319496000000     -1.440381000000
C    -1.853263000000     -5.003894000000     -1.316889000000
H    -3.359657000000     -3.049498000000      1.034200000000
H     0.555136000000     -2.652508000000     -0.763929000000
H    -3.774415000000     -5.078890000000     -0.318398000000
H     0.111749000000     -4.662322000000     -2.152552000000
H    -2.045016000000     -5.891917000000     -1.923882000000
Rh    0.733184000000      0.009016000000      0.940685000000
O    -1.322048000000     -2.608189000000     -4.885368000000
C    -2.212767000000     -3.574346000000     -5.436331000000
H    -1.692797000000     -4.002454000000     -6.302578000000
H    -2.443509000000     -4.364300000000     -4.704189000000
H    -3.158811000000     -3.109096000000     -5.754902000000
O    -5.070117000000      1.652848000000      2.892489000000
C    -6.195430000000      2.494896000000      2.649986000000
H    -5.909536000000      3.378526000000      2.057986000000
H    -6.987220000000      1.953448000000      2.109005000000
H    -6.556971000000      2.803566000000      3.638704000000
N     3.895671000000     -2.831180000000      0.735336000000
C     4.910189000000     -3.417948000000      1.640318000000
H     4.490386000000     -4.301593000000      2.147179000000
H     5.207037000000     -2.699275000000      2.413163000000
C     6.047044000000     -3.793704000000      0.684504000000
H     6.703003000000     -2.921888000000      0.521875000000
H     6.668351000000     -4.609054000000      1.080466000000
C     5.313864000000     -4.153298000000     -0.613961000000
H     4.877628000000     -5.162756000000     -0.538446000000
H     5.960649000000     -4.134309000000     -1.502217000000
C     4.202548000000     -3.103603000000     -0.683238000000
H     3.296999000000     -3.433006000000     -1.211919000000
H     4.542183000000     -2.169032000000     -1.161797000000
C     2.851349000000     -2.067009000000      1.055333000000
O     2.135395000000     -1.559576000000      0.141637000000
C     2.479699000000     -1.722981000000      2.440123000000
F     3.117704000000     -2.366633000000      3.445210000000
C     1.519101000000     -0.805599000000      2.637584000000
H     2.560733000000      1.023645000000      1.512915000000
H     1.236940000000     -0.584612000000      3.669454000000
131
Int5DAc
C     4.607814000000     -2.964275000000     -0.925794000000
O     5.752205000000     -3.195448000000     -0.656916000000
O     3.920735000000     -3.682621000000     -1.848372000000
C     3.664545000000     -1.948127000000     -0.313939000000
C     4.147053000000     -0.879138000000      0.358006000000
C     2.619907000000     -3.119362000000     -2.060827000000
H     2.717245000000     -2.342704000000     -2.841956000000
C     2.261375000000     -2.396510000000     -0.703310000000
C     1.690990000000     -3.424780000000      0.289246000000
H     1.597354000000     -2.999448000000      1.291498000000
H     0.692860000000     -3.760802000000     -0.027379000000
H     2.342802000000     -4.308265000000      0.358921000000
C     5.605312000000     -0.547078000000      0.271679000000
C     6.481832000000     -0.721245000000      1.352525000000
C     6.091757000000      0.005401000000     -0.923924000000
C     7.817845000000     -0.334202000000      1.241190000000
C     7.427520000000      0.400546000000     -1.031472000000
C     8.292859000000      0.234243000000      0.053451000000
H     6.109013000000     -1.154755000000      2.281012000000
H     5.411526000000      0.132841000000     -1.770243000000
H     8.494888000000     -0.477634000000      2.086769000000
H     7.793396000000      0.833078000000     -1.965951000000
H     9.338525000000      0.540909000000     -0.027246000000
C     1.687992000000     -4.207082000000     -2.555299000000
H     0.667034000000     -3.818134000000     -2.684645000000
H     2.038709000000     -4.577400000000     -3.529523000000
H     1.656784000000     -5.056953000000     -1.860376000000
C     1.299987000000     -1.274428000000     -1.069834000000
H     0.450288000000     -1.700627000000     -1.613585000000
H     1.804305000000     -0.557543000000     -1.732846000000
C    -3.468058000000      0.127700000000     -0.537058000000
C    -4.690149000000     -0.521785000000     -0.829418000000
C    -2.614590000000      0.365823000000     -1.633072000000
N    -5.042424000000     -0.934550000000     -2.040633000000
C    -2.984426000000     -0.049725000000     -2.913341000000
C    -4.216355000000     -0.711622000000     -3.056107000000
H    -2.378346000000      0.127302000000     -3.798843000000
C    -3.217680000000      0.599419000000      0.853309000000
C    -2.323983000000      0.030478000000      1.791189000000
C    -3.981908000000      1.702659000000      1.311698000000
C    -2.233014000000      0.576890000000      3.074964000000
N    -3.886356000000      2.230225000000      2.525301000000
C    -3.037282000000      1.686111000000      3.387454000000
H    -1.595229000000      0.174433000000      3.855269000000
O    -4.840654000000      2.243250000000      0.439104000000
C    -5.640469000000      3.342516000000      0.863851000000
H    -6.277955000000      3.061976000000      1.716247000000
H    -5.011197000000      4.195629000000      1.159033000000
H    -6.260430000000      3.610939000000     -0.000825000000
O    -5.517548000000     -0.743962000000      0.199513000000
C    -6.772072000000     -1.364908000000     -0.060829000000
H    -7.373151000000     -0.764624000000     -0.761036000000
H    -6.633849000000     -2.368802000000     -0.490557000000
H    -7.278635000000     -1.434222000000      0.910133000000
P    -1.143349000000     -1.301423000000      1.244606000000
P    -0.983506000000      1.123416000000     -1.260276000000
C    -1.436520000000      2.773689000000     -0.590956000000
C    -2.464121000000      3.525538000000     -1.183871000000
C    -0.764219000000      3.288481000000      0.529928000000
C    -2.809943000000      4.773503000000     -0.662375000000
C    -1.122321000000      4.531591000000      1.057929000000
C    -2.144826000000      5.275759000000      0.461359000000
H    -3.004304000000      3.129027000000     -2.046253000000
H     0.046331000000      2.722734000000      0.994298000000
H    -3.609789000000      5.352335000000     -1.130049000000
H    -0.602064000000      4.918694000000      1.937043000000
H    -2.423719000000      6.248926000000      0.872531000000
C    -0.131029000000      1.460749000000     -2.847858000000
C     0.176834000000      0.400858000000     -3.722184000000
C     0.370492000000      2.741930000000     -3.131252000000
C     0.950228000000      0.623812000000     -4.862854000000
C     1.152171000000      2.958953000000     -4.269741000000
C     1.443221000000      1.903633000000     -5.138371000000
H    -0.186296000000     -0.607475000000     -3.517723000000
H     0.154384000000      3.575567000000     -2.461348000000
H     1.170304000000     -0.206477000000     -5.538185000000
H     1.531017000000      3.962172000000     -4.479888000000
H     2.051035000000      2.076740000000     -6.029529000000
C    -0.652078000000     -2.286878000000      2.729284000000
C     0.026419000000     -1.677453000000      3.801846000000
C    -0.834270000000     -3.681722000000      2.762433000000
C     0.472428000000     -2.430631000000      4.888966000000
C    -0.375304000000     -4.435130000000      3.845948000000
C     0.272181000000     -3.813526000000      4.915974000000
H     0.233411000000     -0.609314000000      3.792381000000
H    -1.327153000000     -4.196659000000      1.938534000000
H     0.989015000000     -1.932314000000      5.712426000000
H    -0.526743000000     -5.517064000000      3.848627000000
H     0.627342000000     -4.404335000000      5.763441000000
C    -2.242238000000     -2.457760000000      0.327214000000
C    -3.391169000000     -2.934174000000      0.986089000000
C    -1.983633000000     -2.879689000000     -0.983484000000
C    -4.250448000000     -3.825866000000      0.345077000000
C    -2.852669000000     -3.763511000000     -1.628262000000
C    -3.984949000000     -4.241316000000     -0.964277000000
H    -3.619160000000     -2.600785000000      2.000566000000
H    -1.118364000000     -2.500263000000     -1.519800000000
H    -5.137709000000     -4.189819000000      0.867870000000
H    -2.647035000000     -4.069313000000     -2.656497000000
H    -4.664384000000     -4.932679000000     -1.468096000000
Rh    0.506715000000      0.001731000000      0.307371000000
N     3.866650000000      2.441802000000      0.274092000000
C     5.147703000000      2.698098000000      0.976949000000
H     5.752593000000      1.793416000000      1.051130000000
H     4.925811000000      3.049465000000      1.997417000000
C     5.780961000000      3.795507000000      0.124893000000
H     6.535244000000      4.367749000000      0.682914000000
H     6.278172000000      3.340362000000     -0.747507000000
C     4.574484000000      4.635251000000     -0.314050000000
H     4.773272000000      5.264287000000     -1.193034000000
H     4.258157000000      5.299747000000      0.506345000000
C     3.490779000000      3.587795000000     -0.590602000000
H     3.480860000000      3.245729000000     -1.638500000000
H     2.469459000000      3.919183000000     -0.352504000000
C     3.050135000000      1.404689000000      0.352646000000
O     1.951924000000      1.432786000000     -0.279476000000
C     3.322973000000      0.133492000000      1.175158000000
F     4.120328000000      0.496592000000      2.278917000000
C     1.991513000000     -0.362933000000      1.708976000000
H     1.706747000000      0.336705000000      2.517261000000
H     2.114721000000     -1.356124000000      2.151460000000
O    -4.550246000000     -1.130664000000     -4.282756000000
C    -5.799773000000     -1.794026000000     -4.454917000000
H    -5.848000000000     -2.713437000000     -3.850259000000
H    -6.639825000000     -1.143567000000     -4.164816000000
H    -5.864269000000     -2.040177000000     -5.522264000000
[truncated: 181,172 more chars]
